# Supplementary material for: Molecular Phylogenesis and Spatiotemporal Spread of SARS-CoV-2 in Southeast Asia
Source: Front Public Health. 2021 Jul 30;9:685315. doi: 10.3389/fpubh.2021.685315 (PMC8363229; doi:10.3389/fpubh.2021.685315)
Supplement: Supplementary file 5 [file Data_Sheet_2.ZIP]

Archive with 1 entries (1 files):
- SupplementaryFile2.xml
