# Supplementary material for: Molecular Phylogenesis and Spatiotemporal Spread of SARS-CoV-2 in Southeast Asia
Source: Front Public Health. 2021 Jul 30;9:685315. doi: 10.3389/fpubh.2021.685315 (PMC8363229; doi:10.3389/fpubh.2021.685315)
Supplement: Supplementary file 5 [file Data_Sheet_2.ZIP › SupplementaryFile2.xml]

<?xml version="1.0" standalone="yes"?>

<!-- Generated by BEAUTi v1.10.4 Prerelease #bc6cbd9                         -->
<!--       by Alexei J. Drummond, Andrew Rambaut and Marc A. Suchard         -->
<!--       Department of Computer Science, University of Auckland and        -->
<!--       Institute of Evolutionary Biology, University of Edinburgh        -->
<!--       David Geffen School of Medicine, University of California, Los Angeles-->
<!--       http://beast.community/                                           -->
<beast version="1.10.4">
	

	<!-- The list of taxa to be analysed (can also include dates/ages).          -->
	<!-- ntax=1491                                                               -->
	<taxa id="taxa">
		<taxon id="hCoV-19/Brunei/2/2020|EPI_ISL_435674|2020-03-11">
			<date value="2020.191256830601" direction="forwards" units="years"/>
			<attr name="location">
				Brunei
			</attr>
		</taxon>
		<taxon id="hCoV-19/Brunei/3/2020|EPI_ISL_435675|2020-03-11">
			<date value="2020.191256830601" direction="forwards" units="years"/>
			<attr name="location">
				Brunei
			</attr>
		</taxon>
		<taxon id="hCoV-19/Brunei/4/2020|EPI_ISL_435676|2020-03-21">
			<date value="2020.2185792349726" direction="forwards" units="years"/>
			<attr name="location">
				Brunei
			</attr>
		</taxon>
		<taxon id="hCoV-19/Brunei/5/2020|EPI_ISL_435677|2020-03-21">
			<date value="2020.2185792349726" direction="forwards" units="years"/>
			<attr name="location">
				Brunei
			</attr>
		</taxon>
		<taxon id="hCoV-19/Brunei/1/2020|EPI_ISL_443187|2020-03-11">
			<date value="2020.191256830601" direction="forwards" units="years"/>
			<attr name="location">
				Brunei
			</attr>
		</taxon>
		<taxon id="hCoV-19/Cambodia/0012/2020|EPI_ISL_411902|2020-01-27">
			<date value="2020.0710382513662" direction="forwards" units="years"/>
			<attr name="location">
				Cambodia
			</attr>
		</taxon>
		<taxon id="hCoV-19/Indonesia/JK-EIJK-0141/2020|EPI_ISL_435281|2020-03-17">
			<date value="2020.207650273224" direction="forwards" units="years"/>
			<attr name="location">
				Indonesia
			</attr>
		</taxon>
		<taxon id="hCoV-19/Indonesia/JK-EIJK-0317/2020|EPI_ISL_435282|2020-03-19">
			<date value="2020.2131147540983" direction="forwards" units="years"/>
			<attr name="location">
				Indonesia
			</attr>
		</taxon>
		<taxon id="hCoV-19/Indonesia/JK-EIJK-2444/2020|EPI_ISL_435283|2020-03-30">
			<date value="2020.2431693989072" direction="forwards" units="years"/>
			<attr name="location">
				Indonesia
			</attr>
		</taxon>
		<taxon id="hCoV-19/Indonesia/JI-ITD-853Sp/2020|EPI_ISL_437187|2020-03-25">
			<date value="2020.2295081967213" direction="forwards" units="years"/>
			<attr name="location">
				Indonesia
			</attr>
		</taxon>
		<taxon id="hCoV-19/Indonesia/JI-ITD-3590NT/2020|EPI_ISL_437188|2020-04-14">
			<date value="2020.2841530054645" direction="forwards" units="years"/>
			<attr name="location">
				Indonesia
			</attr>
		</taxon>
		<taxon id="hCoV-19/Indonesia/JK-EIJK-01/2020|EPI_ISL_437189|2020-03-26">
			<date value="2020.2322404371585" direction="forwards" units="years"/>
			<attr name="location">
				Indonesia
			</attr>
		</taxon>
		<taxon id="hCoV-19/Indonesia/JK-EIJK-02/2020|EPI_ISL_437190|2020-03-26">
			<date value="2020.2322404371585" direction="forwards" units="years"/>
			<attr name="location">
				Indonesia
			</attr>
		</taxon>
		<taxon id="hCoV-19/Indonesia/JK-EIJK-03/2020|EPI_ISL_437191|2020-03-27">
			<date value="2020.2349726775956" direction="forwards" units="years"/>
			<attr name="location">
				Indonesia
			</attr>
		</taxon>
		<taxon id="hCoV-19/Indonesia/JK-EIJK-04/2020|EPI_ISL_437192|2020-04-01">
			<date value="2020.2486338797814" direction="forwards" units="years"/>
			<attr name="location">
				Indonesia
			</attr>
		</taxon>
		<taxon id="hCoV-19/Indonesia/JI-ITD-1238Sp/2020|EPI_ISL_458079|2020-03-30">
			<date value="2020.2431693989072" direction="forwards" units="years"/>
			<attr name="location">
				Indonesia
			</attr>
		</taxon>
		<taxon id="hCoV-19/Indonesia/JI-ITD-1273NT/2020|EPI_ISL_458081|2020-03-30">
			<date value="2020.2431693989072" direction="forwards" units="years"/>
			<attr name="location">
				Indonesia
			</attr>
		</taxon>
		<taxon id="hCoV-19/Indonesia/JI-ITD-3101NT/2020|EPI_ISL_458083|2020-04-11">
			<date value="2020.275956284153" direction="forwards" units="years"/>
			<attr name="location">
				Indonesia
			</attr>
		</taxon>
		<taxon id="hCoV-19/Indonesia/KI-EIJK-05/2020|EPI_ISL_467374|2020-03-18">
			<date value="2020.2103825136612" direction="forwards" units="years"/>
			<attr name="location">
				Indonesia
			</attr>
		</taxon>
		<taxon id="hCoV-19/Indonesia/SA-EIJK-06/2020|EPI_ISL_467375|2020-03-23">
			<date value="2020.224043715847" direction="forwards" units="years"/>
			<attr name="location">
				Indonesia
			</attr>
		</taxon>
		<taxon id="hCoV-19/Indonesia/JK-EIJK-07/2020|EPI_ISL_467376|2020-04-24">
			<date value="2020.311475409836" direction="forwards" units="years"/>
			<attr name="location">
				Indonesia
			</attr>
		</taxon>
		<taxon id="hCoV-19/Indonesia/JB-TFRIC19-R42550/2020|EPI_ISL_511878|2020-07-11">
			<date value="2020.5245901639344" direction="forwards" units="years"/>
			<attr name="location">
				Indonesia
			</attr>
		</taxon>
		<taxon id="hCoV-19/Indonesia/JB-TFRIC19-L4173/2020|EPI_ISL_511879|2020-07-08">
			<date value="2020.516393442623" direction="forwards" units="years"/>
			<attr name="location">
				Indonesia
			</attr>
		</taxon>
		<taxon id="hCoV-19/Indonesia/YO-UGM-202449/2020|EPI_ISL_516800|2020-06-22">
			<date value="2020.4726775956285" direction="forwards" units="years"/>
			<attr name="location">
				Indonesia
			</attr>
		</taxon>
		<taxon id="hCoV-19/Indonesia/YO-UGM-200927/2020|EPI_ISL_516806|2020-05-16">
			<date value="2020.3715846994535" direction="forwards" units="years"/>
			<attr name="location">
				Indonesia
			</attr>
		</taxon>
		<taxon id="hCoV-19/Indonesia/YO-UGM-781481/2020|EPI_ISL_516829|2020-08-10">
			<date value="2020.6065573770493" direction="forwards" units="years"/>
			<attr name="location">
				Indonesia
			</attr>
		</taxon>
		<taxon id="hCoV-19/Indonesia/TNG-LIPI001/2020|EPI_ISL_518819|2020-08-13">
			<date value="2020.6147540983607" direction="forwards" units="years"/>
			<attr name="location">
				Indonesia
			</attr>
		</taxon>
		<taxon id="hCoV-19/Indonesia/JK-LIPI002/2020|EPI_ISL_518820|2020-08-13">
			<date value="2020.6147540983607" direction="forwards" units="years"/>
			<attr name="location">
				Indonesia
			</attr>
		</taxon>
		<taxon id="hCoV-19/Indonesia/JT-UGM-202538/2020|EPI_ISL_525492|2020-06-26">
			<date value="2020.483606557377" direction="forwards" units="years"/>
			<attr name="location">
				Indonesia
			</attr>
		</taxon>
		<taxon id="hCoV-19/Indonesia/JB-TFRIC19-R24754/2020|EPI_ISL_528745|2020-06-22">
			<date value="2020.4726775956285" direction="forwards" units="years"/>
			<attr name="location">
				Indonesia
			</attr>
		</taxon>
		<taxon id="hCoV-19/Indonesia/JB-TFRIC19-R47609/2020|EPI_ISL_528746|2020-07-21">
			<date value="2020.551912568306" direction="forwards" units="years"/>
			<attr name="location">
				Indonesia
			</attr>
		</taxon>
		<taxon id="hCoV-19/Indonesia/JB-TFRIC19-R30535/2020|EPI_ISL_528747|2020-06-28">
			<date value="2020.4890710382513" direction="forwards" units="years"/>
			<attr name="location">
				Indonesia
			</attr>
		</taxon>
		<taxon id="hCoV-19/Indonesia/JB-TFRIC19-R48562/2020|EPI_ISL_528748|2020-07-23">
			<date value="2020.5573770491803" direction="forwards" units="years"/>
			<attr name="location">
				Indonesia
			</attr>
		</taxon>
		<taxon id="hCoV-19/Indonesia/JB-TFRIC19-R4975/2020|EPI_ISL_528749|2020-05-07">
			<date value="2020.3469945355191" direction="forwards" units="years"/>
			<attr name="location">
				Indonesia
			</attr>
		</taxon>
		<taxon id="hCoV-19/Indonesia/JB-TFRIC19-R49542/2020|EPI_ISL_528750|2020-07-25">
			<date value="2020.5628415300546" direction="forwards" units="years"/>
			<attr name="location">
				Indonesia
			</attr>
		</taxon>
		<taxon id="hCoV-19/Indonesia/JB-TFRIC19-R49344/2020|EPI_ISL_528751|2020-07-23">
			<date value="2020.5573770491803" direction="forwards" units="years"/>
			<attr name="location">
				Indonesia
			</attr>
		</taxon>
		<taxon id="hCoV-19/Indonesia/JB-TFRIC19-R48875/2020|EPI_ISL_528752|2020-07-23">
			<date value="2020.5573770491803" direction="forwards" units="years"/>
			<attr name="location">
				Indonesia
			</attr>
		</taxon>
		<taxon id="hCoV-19/Indonesia/JB-TFRIC19-R53817/2020|EPI_ISL_528753|2020-08-04">
			<date value="2020.5901639344263" direction="forwards" units="years"/>
			<attr name="location">
				Indonesia
			</attr>
		</taxon>
		<taxon id="hCoV-19/Indonesia/JB-TFRIC19-R49544/2020|EPI_ISL_528759|2020-07-25">
			<date value="2020.5628415300546" direction="forwards" units="years"/>
			<attr name="location">
				Indonesia
			</attr>
		</taxon>
		<taxon id="hCoV-19/Indonesia/EJ-ITD-8402NT/2020|EPI_ISL_529138|2020-05-11">
			<date value="2020.3579234972678" direction="forwards" units="years"/>
			<attr name="location">
				Indonesia
			</attr>
		</taxon>
		<taxon id="hCoV-19/Indonesia/JB-TFRIC19-R48704/2020|EPI_ISL_529718|2020-07-22">
			<date value="2020.5546448087432" direction="forwards" units="years"/>
			<attr name="location">
				Indonesia
			</attr>
		</taxon>
		<taxon id="hCoV-19/Indonesia/JI-ITD-136N/2020|EPI_ISL_529961|2020-03-12">
			<date value="2020.1939890710382" direction="forwards" units="years"/>
			<attr name="location">
				Indonesia
			</attr>
		</taxon>
		<taxon id="hCoV-19/Indonesia/JI-ITD-150Sp/2020|EPI_ISL_529962|2020-03-16">
			<date value="2020.204918032787" direction="forwards" units="years"/>
			<attr name="location">
				Indonesia
			</attr>
		</taxon>
		<taxon id="hCoV-19/Indonesia/JI-ITD-17398NT/2020|EPI_ISL_529963|2020-07-18">
			<date value="2020.5437158469945" direction="forwards" units="years"/>
			<attr name="location">
				Indonesia
			</attr>
		</taxon>
		<taxon id="hCoV-19/Indonesia/JK-NIHRD-MI41613/2020|EPI_ISL_538504|2020-07-27">
			<date value="2020.568306010929" direction="forwards" units="years"/>
			<attr name="location">
				Indonesia
			</attr>
		</taxon>
		<taxon id="hCoV-19/Indonesia/JK-NIHRD-MI52885/2020|EPI_ISL_538505|2020-08-20">
			<date value="2020.6338797814208" direction="forwards" units="years"/>
			<attr name="location">
				Indonesia
			</attr>
		</taxon>
		<taxon id="hCoV-19/Indonesia/PA-NIHRD-C0710717/2020|EPI_ISL_538506|2020-06-13">
			<date value="2020.448087431694" direction="forwards" units="years"/>
			<attr name="location">
				Indonesia
			</attr>
		</taxon>
		<taxon id="hCoV-19/Indonesia/PA-NIHRD-C0710684/2020|EPI_ISL_538507|2020-06-13">
			<date value="2020.448087431694" direction="forwards" units="years"/>
			<attr name="location">
				Indonesia
			</attr>
		</taxon>
		<taxon id="hCoV-19/Indonesia/JK-NIHRD-MI2851/2020|EPI_ISL_538508|2020-05-17">
			<date value="2020.3743169398906" direction="forwards" units="years"/>
			<attr name="location">
				Indonesia
			</attr>
		</taxon>
		<taxon id="hCoV-19/Indonesia/JK-NIHRD-MI52946/2020|EPI_ISL_538509|2020-08-20">
			<date value="2020.6338797814208" direction="forwards" units="years"/>
			<attr name="location">
				Indonesia
			</attr>
		</taxon>
		<taxon id="hCoV-19/Indonesia/KS-NIHRD-PME4900/2020|EPI_ISL_538510|2020-08-06">
			<date value="2020.5956284153006" direction="forwards" units="years"/>
			<attr name="location">
				Indonesia
			</attr>
		</taxon>
		<taxon id="hCoV-19/Indonesia/PA-NIHRD-PME4306/2020|EPI_ISL_538512|2020-07-30">
			<date value="2020.5765027322404" direction="forwards" units="years"/>
			<attr name="location">
				Indonesia
			</attr>
		</taxon>
		<taxon id="hCoV-19/Indonesia/EJ-ITD-3601NT/2020|EPI_ISL_560991|2020-04-14">
			<date value="2020.2841530054645" direction="forwards" units="years"/>
			<attr name="location">
				Indonesia
			</attr>
		</taxon>
		<taxon id="hCoV-19/Indonesia/JI-EIJK-10/2020|EPI_ISL_568686|2020-03-26">
			<date value="2020.2322404371585" direction="forwards" units="years"/>
			<attr name="location">
				Indonesia
			</attr>
		</taxon>
		<taxon id="hCoV-19/Indonesia/JK-EIJK-23/2020|EPI_ISL_568687|2020-04-11">
			<date value="2020.275956284153" direction="forwards" units="years"/>
			<attr name="location">
				Indonesia
			</attr>
		</taxon>
		<taxon id="hCoV-19/Indonesia/JK-EIJK-32/2020|EPI_ISL_568688|2020-04-22">
			<date value="2020.3060109289618" direction="forwards" units="years"/>
			<attr name="location">
				Indonesia
			</attr>
		</taxon>
		<taxon id="hCoV-19/Indonesia/JK-EIJK-38/2020|EPI_ISL_568689|2020-05-20">
			<date value="2020.3825136612022" direction="forwards" units="years"/>
			<attr name="location">
				Indonesia
			</attr>
		</taxon>
		<taxon id="hCoV-19/Indonesia/JK-EIJK-39/2020|EPI_ISL_568690|2020-05-26">
			<date value="2020.3989071038252" direction="forwards" units="years"/>
			<attr name="location">
				Indonesia
			</attr>
		</taxon>
		<taxon id="hCoV-19/Indonesia/JK-EIJK-40/2020|EPI_ISL_568691|2020-05-27">
			<date value="2020.4016393442623" direction="forwards" units="years"/>
			<attr name="location">
				Indonesia
			</attr>
		</taxon>
		<taxon id="hCoV-19/Indonesia/JK-EIJK-43/2020|EPI_ISL_568692|2020-06-04">
			<date value="2020.4234972677596" direction="forwards" units="years"/>
			<attr name="location">
				Indonesia
			</attr>
		</taxon>
		<taxon id="hCoV-19/Indonesia/PP-EIJK-11/2020|EPI_ISL_568693|2020-03-28">
			<date value="2020.2377049180327" direction="forwards" units="years"/>
			<attr name="location">
				Indonesia
			</attr>
		</taxon>
		<taxon id="hCoV-19/Indonesia/SA-EIJK-12/2020|EPI_ISL_568694|2020-03-27">
			<date value="2020.2349726775956" direction="forwards" units="years"/>
			<attr name="location">
				Indonesia
			</attr>
		</taxon>
		<taxon id="hCoV-19/Indonesia/JK-NIHRD-C0027475/2020|EPI_ISL_574433|2020-07-03">
			<date value="2020.5027322404371" direction="forwards" units="years"/>
			<attr name="location">
				Indonesia
			</attr>
		</taxon>
		<taxon id="hCoV-19/Indonesia/PA-EIJK09/2020|EPI_ISL_574603|2020-03-23">
			<date value="2020.224043715847" direction="forwards" units="years"/>
			<attr name="location">
				Indonesia
			</attr>
		</taxon>
		<taxon id="hCoV-19/Indonesia/SA-EIJK13/2020|EPI_ISL_574604|2020-03-24">
			<date value="2020.2267759562842" direction="forwards" units="years"/>
			<attr name="location">
				Indonesia
			</attr>
		</taxon>
		<taxon id="hCoV-19/Indonesia/YO-EIJK15/2020|EPI_ISL_574605|2020-03-30">
			<date value="2020.2431693989072" direction="forwards" units="years"/>
			<attr name="location">
				Indonesia
			</attr>
		</taxon>
		<taxon id="hCoV-19/Indonesia/JB-EIJK16/2020|EPI_ISL_574606|2020-04-06">
			<date value="2020.2622950819673" direction="forwards" units="years"/>
			<attr name="location">
				Indonesia
			</attr>
		</taxon>
		<taxon id="hCoV-19/Indonesia/JK-EIJK19/2020|EPI_ISL_574607|2020-04-09">
			<date value="2020.2704918032787" direction="forwards" units="years"/>
			<attr name="location">
				Indonesia
			</attr>
		</taxon>
		<taxon id="hCoV-19/Indonesia/JK-EIJK20/2020|EPI_ISL_574608|2020-04-09">
			<date value="2020.2704918032787" direction="forwards" units="years"/>
			<attr name="location">
				Indonesia
			</attr>
		</taxon>
		<taxon id="hCoV-19/Indonesia/JK-EIJK24/2020|EPI_ISL_574609|2020-04-13">
			<date value="2020.2814207650274" direction="forwards" units="years"/>
			<attr name="location">
				Indonesia
			</attr>
		</taxon>
		<taxon id="hCoV-19/Indonesia/JK-EIJK34/2020|EPI_ISL_574610|2020-04-23">
			<date value="2020.308743169399" direction="forwards" units="years"/>
			<attr name="location">
				Indonesia
			</attr>
		</taxon>
		<taxon id="hCoV-19/Indonesia/BT-EIJK36/2020|EPI_ISL_574611|2020-05-06">
			<date value="2020.344262295082" direction="forwards" units="years"/>
			<attr name="location">
				Indonesia
			</attr>
		</taxon>
		<taxon id="hCoV-19/Indonesia/JB-EIJK41/2020|EPI_ISL_574612|2020-05-31">
			<date value="2020.4125683060108" direction="forwards" units="years"/>
			<attr name="location">
				Indonesia
			</attr>
		</taxon>
		<taxon id="hCoV-19/Indonesia/JK-EIJK42/2020|EPI_ISL_574613|2020-06-03">
			<date value="2020.4207650273224" direction="forwards" units="years"/>
			<attr name="location">
				Indonesia
			</attr>
		</taxon>
		<taxon id="hCoV-19/Indonesia/JK-EIJK45/2020|EPI_ISL_574614|2020-06-04">
			<date value="2020.4234972677596" direction="forwards" units="years"/>
			<attr name="location">
				Indonesia
			</attr>
		</taxon>
		<taxon id="hCoV-19/Indonesia/JK-EIJK46/2020|EPI_ISL_574615|2020-06-05">
			<date value="2020.4262295081967" direction="forwards" units="years"/>
			<attr name="location">
				Indonesia
			</attr>
		</taxon>
		<taxon id="hCoV-19/Indonesia/JK-EIJK47/2020|EPI_ISL_574616|2020-06-08">
			<date value="2020.4344262295083" direction="forwards" units="years"/>
			<attr name="location">
				Indonesia
			</attr>
		</taxon>
		<taxon id="hCoV-19/Indonesia/JK-EIJK48/2020|EPI_ISL_574617|2020-06-08">
			<date value="2020.4344262295083" direction="forwards" units="years"/>
			<attr name="location">
				Indonesia
			</attr>
		</taxon>
		<taxon id="hCoV-19/Indonesia/JK-EIJK49/2020|EPI_ISL_574618|2020-06-08">
			<date value="2020.4344262295083" direction="forwards" units="years"/>
			<attr name="location">
				Indonesia
			</attr>
		</taxon>
		<taxon id="hCoV-19/Indonesia/SA-EIJK50/2020|EPI_ISL_574619|2020-06-16">
			<date value="2020.4562841530055" direction="forwards" units="years"/>
			<attr name="location">
				Indonesia
			</attr>
		</taxon>
		<taxon id="hCoV-19/Indonesia/SA-EIJK51/2020|EPI_ISL_574620|2020-06-17">
			<date value="2020.4590163934427" direction="forwards" units="years"/>
			<attr name="location">
				Indonesia
			</attr>
		</taxon>
		<taxon id="hCoV-19/Indonesia/SA-EIJK52/2020|EPI_ISL_574621|2020-06-16">
			<date value="2020.4562841530055" direction="forwards" units="years"/>
			<attr name="location">
				Indonesia
			</attr>
		</taxon>
		<taxon id="hCoV-19/Indonesia/SA-EIJK53/2020|EPI_ISL_574622|2020-06-17">
			<date value="2020.4590163934427" direction="forwards" units="years"/>
			<attr name="location">
				Indonesia
			</attr>
		</taxon>
		<taxon id="hCoV-19/Indonesia/SA-EIJK54/2020|EPI_ISL_574623|2020-06-18">
			<date value="2020.4617486338798" direction="forwards" units="years"/>
			<attr name="location">
				Indonesia
			</attr>
		</taxon>
		<taxon id="hCoV-19/Indonesia/YO-UGM-00061/2020|EPI_ISL_575331|2020-06-16">
			<date value="2020.4562841530055" direction="forwards" units="years"/>
			<attr name="location">
				Indonesia
			</attr>
		</taxon>
		<taxon id="hCoV-19/Indonesia/YO-UGM-10001/2020|EPI_ISL_576113|2020-08-18">
			<date value="2020.6284153005465" direction="forwards" units="years"/>
			<attr name="location">
				Indonesia
			</attr>
		</taxon>
		<taxon id="hCoV-19/Indonesia/YO-UGM-10002/2020|EPI_ISL_576114|2020-08-13">
			<date value="2020.6147540983607" direction="forwards" units="years"/>
			<attr name="location">
				Indonesia
			</attr>
		</taxon>
		<taxon id="hCoV-19/Indonesia/YO-UGM-10003/2020|EPI_ISL_576115|2020-08-16">
			<date value="2020.622950819672" direction="forwards" units="years"/>
			<attr name="location">
				Indonesia
			</attr>
		</taxon>
		<taxon id="hCoV-19/Indonesia/YO-UGM-10004/2020|EPI_ISL_576116|2020-08-20">
			<date value="2020.6338797814208" direction="forwards" units="years"/>
			<attr name="location">
				Indonesia
			</attr>
		</taxon>
		<taxon id="hCoV-19/Indonesia/YO-UGM-10005/2020|EPI_ISL_576128|2020-08-21">
			<date value="2020.636612021858" direction="forwards" units="years"/>
			<attr name="location">
				Indonesia
			</attr>
		</taxon>
		<taxon id="hCoV-19/Indonesia/YO-UGM-10006/2020|EPI_ISL_576130|2020-08-18">
			<date value="2020.6284153005465" direction="forwards" units="years"/>
			<attr name="location">
				Indonesia
			</attr>
		</taxon>
		<taxon id="hCoV-19/Indonesia/YO-UGM-107727/2020|EPI_ISL_576145|2020-07-30">
			<date value="2020.5765027322404" direction="forwards" units="years"/>
			<attr name="location">
				Indonesia
			</attr>
		</taxon>
		<taxon id="hCoV-19/Indonesia/JK-NIHRD-MI43269/2020|EPI_ISL_576386|2020-07-30">
			<date value="2020.5765027322404" direction="forwards" units="years"/>
			<attr name="location">
				Indonesia
			</attr>
		</taxon>
		<taxon id="hCoV-19/Indonesia/JT-UGM-47964/2020|EPI_ISL_610162|2020-08-31">
			<date value="2020.6639344262296" direction="forwards" units="years"/>
			<attr name="location">
				Indonesia
			</attr>
		</taxon>
		<taxon id="hCoV-19/Malaysia/189332/2020|EPI_ISL_417917|2020-03-20">
			<date value="2020.2158469945355" direction="forwards" units="years"/>
			<attr name="location">
				Malaysia
			</attr>
		</taxon>
		<taxon id="hCoV-19/Malaysia/188407/2020|EPI_ISL_417918|2020-03-18">
			<date value="2020.2103825136612" direction="forwards" units="years"/>
			<attr name="location">
				Malaysia
			</attr>
		</taxon>
		<taxon id="hCoV-19/Malaysia/190300/2020|EPI_ISL_417920|2020-03-22">
			<date value="2020.22131147541" direction="forwards" units="years"/>
			<attr name="location">
				Malaysia
			</attr>
		</taxon>
		<taxon id="hCoV-19/Malaysia/IMR_WC1177/2020|EPI_ISL_430439|2020-03-05">
			<date value="2020.1748633879781" direction="forwards" units="years"/>
			<attr name="location">
				Malaysia
			</attr>
		</taxon>
		<taxon id="hCoV-19/Malaysia/IMR_WC1170/2020|EPI_ISL_430440|2020-03-05">
			<date value="2020.1748633879781" direction="forwards" units="years"/>
			<attr name="location">
				Malaysia
			</attr>
		</taxon>
		<taxon id="hCoV-19/Malaysia/IIUM316/2020|EPI_ISL_455312|2020-04-09">
			<date value="2020.2704918032787" direction="forwards" units="years"/>
			<attr name="location">
				Malaysia
			</attr>
		</taxon>
		<taxon id="hCoV-19/Malaysia/IIUM91/2020|EPI_ISL_455313|2020-04-02">
			<date value="2020.2513661202186" direction="forwards" units="years"/>
			<attr name="location">
				Malaysia
			</attr>
		</taxon>
		<taxon id="hCoV-19/Malaysia/IMR_WC9127/2020|EPI_ISL_459956|2020-03-30">
			<date value="2020.2431693989072" direction="forwards" units="years"/>
			<attr name="location">
				Malaysia
			</attr>
		</taxon>
		<taxon id="hCoV-19/Malaysia/IMR_WC10180/2020|EPI_ISL_459957|2020-04-01">
			<date value="2020.2486338797814" direction="forwards" units="years"/>
			<attr name="location">
				Malaysia
			</attr>
		</taxon>
		<taxon id="hCoV-19/Malaysia/IMR_WC10195/2020|EPI_ISL_490014|2020-04-10">
			<date value="2020.2732240437158" direction="forwards" units="years"/>
			<attr name="location">
				Malaysia
			</attr>
		</taxon>
		<taxon id="hCoV-19/Malaysia/IMR_WC14227/2020|EPI_ISL_490048|2020-04-11">
			<date value="2020.275956284153" direction="forwards" units="years"/>
			<attr name="location">
				Malaysia
			</attr>
		</taxon>
		<taxon id="hCoV-19/Malaysia/IMR_WC55122/2020|EPI_ISL_490089|2020-05-10">
			<date value="2020.3551912568305" direction="forwards" units="years"/>
			<attr name="location">
				Malaysia
			</attr>
		</taxon>
		<taxon id="hCoV-19/Malaysia/IMR_WC80031/2020|EPI_ISL_490090|2020-05-23">
			<date value="2020.3907103825136" direction="forwards" units="years"/>
			<attr name="location">
				Malaysia
			</attr>
		</taxon>
		<taxon id="hCoV-19/Malaysia/IMR_WC80036/2020|EPI_ISL_490091|2020-05-23">
			<date value="2020.3907103825136" direction="forwards" units="years"/>
			<attr name="location">
				Malaysia
			</attr>
		</taxon>
		<taxon id="hCoV-19/Malaysia/IMR_WC80066/2020|EPI_ISL_490092|2020-05-23">
			<date value="2020.3907103825136" direction="forwards" units="years"/>
			<attr name="location">
				Malaysia
			</attr>
		</taxon>
		<taxon id="hCoV-19/Malaysia/IMR_WC80107/2020|EPI_ISL_490093|2020-05-23">
			<date value="2020.3907103825136" direction="forwards" units="years"/>
			<attr name="location">
				Malaysia
			</attr>
		</taxon>
		<taxon id="hCoV-19/Malaysia/IMR_WC80109/2020|EPI_ISL_490094|2020-05-23">
			<date value="2020.3907103825136" direction="forwards" units="years"/>
			<attr name="location">
				Malaysia
			</attr>
		</taxon>
		<taxon id="hCoV-19/Malaysia/IMR_WC80558/2020|EPI_ISL_490095|2020-05-23">
			<date value="2020.3907103825136" direction="forwards" units="years"/>
			<attr name="location">
				Malaysia
			</attr>
		</taxon>
		<taxon id="hCoV-19/Malaysia/IMR_WC81523/2020|EPI_ISL_490096|2020-05-23">
			<date value="2020.3907103825136" direction="forwards" units="years"/>
			<attr name="location">
				Malaysia
			</attr>
		</taxon>
		<taxon id="hCoV-19/Malaysia/IMR_WC81528/2020|EPI_ISL_490097|2020-05-23">
			<date value="2020.3907103825136" direction="forwards" units="years"/>
			<attr name="location">
				Malaysia
			</attr>
		</taxon>
		<taxon id="hCoV-19/Malaysia/IMR_WC81849/2020|EPI_ISL_490098|2020-05-23">
			<date value="2020.3907103825136" direction="forwards" units="years"/>
			<attr name="location">
				Malaysia
			</attr>
		</taxon>
		<taxon id="hCoV-19/Malaysia/IMR_WC99023/2020|EPI_ISL_490099|2020-05-23">
			<date value="2020.3907103825136" direction="forwards" units="years"/>
			<attr name="location">
				Malaysia
			</attr>
		</taxon>
		<taxon id="hCoV-19/Malaysia/IMR_WC99045/2020|EPI_ISL_490100|2020-05-23">
			<date value="2020.3907103825136" direction="forwards" units="years"/>
			<attr name="location">
				Malaysia
			</attr>
		</taxon>
		<taxon id="hCoV-19/Malaysia/IMR_WC90685/2020|EPI_ISL_490101|2020-05-29">
			<date value="2020.4071038251366" direction="forwards" units="years"/>
			<attr name="location">
				Malaysia
			</attr>
		</taxon>
		<taxon id="hCoV-19/Malaysia/IMR_WC94436/2020|EPI_ISL_490102|2020-05-29">
			<date value="2020.4071038251366" direction="forwards" units="years"/>
			<attr name="location">
				Malaysia
			</attr>
		</taxon>
		<taxon id="hCoV-19/Malaysia/IMR_WC94764/2020|EPI_ISL_490103|2020-05-29">
			<date value="2020.4071038251366" direction="forwards" units="years"/>
			<attr name="location">
				Malaysia
			</attr>
		</taxon>
		<taxon id="hCoV-19/Malaysia/0121/2020|EPI_ISL_501176|2020-03-21">
			<date value="2020.2185792349726" direction="forwards" units="years"/>
			<attr name="location">
				Malaysia
			</attr>
		</taxon>
		<taxon id="hCoV-19/Malaysia/0309/2020|EPI_ISL_501177|2020-03-22">
			<date value="2020.22131147541" direction="forwards" units="years"/>
			<attr name="location">
				Malaysia
			</attr>
		</taxon>
		<taxon id="hCoV-19/Malaysia/0478/2020|EPI_ISL_501178|2020-03-23">
			<date value="2020.224043715847" direction="forwards" units="years"/>
			<attr name="location">
				Malaysia
			</attr>
		</taxon>
		<taxon id="hCoV-19/Malaysia/0784/2020|EPI_ISL_501179|2020-03-23">
			<date value="2020.224043715847" direction="forwards" units="years"/>
			<attr name="location">
				Malaysia
			</attr>
		</taxon>
		<taxon id="hCoV-19/Malaysia/0931/2020|EPI_ISL_501180|2020-03-23">
			<date value="2020.224043715847" direction="forwards" units="years"/>
			<attr name="location">
				Malaysia
			</attr>
		</taxon>
		<taxon id="hCoV-19/Malaysia/0956/2020|EPI_ISL_501181|2020-03-04">
			<date value="2020.172131147541" direction="forwards" units="years"/>
			<attr name="location">
				Malaysia
			</attr>
		</taxon>
		<taxon id="hCoV-19/Malaysia/1121/2020|EPI_ISL_501182|2020-03-24">
			<date value="2020.2267759562842" direction="forwards" units="years"/>
			<attr name="location">
				Malaysia
			</attr>
		</taxon>
		<taxon id="hCoV-19/Malaysia/1204/2020|EPI_ISL_501183|2020-03-24">
			<date value="2020.2267759562842" direction="forwards" units="years"/>
			<attr name="location">
				Malaysia
			</attr>
		</taxon>
		<taxon id="hCoV-19/Malaysia/1399/2020|EPI_ISL_501184|2020-03-25">
			<date value="2020.2295081967213" direction="forwards" units="years"/>
			<attr name="location">
				Malaysia
			</attr>
		</taxon>
		<taxon id="hCoV-19/Malaysia/1497/2020|EPI_ISL_501185|2020-03-25">
			<date value="2020.2295081967213" direction="forwards" units="years"/>
			<attr name="location">
				Malaysia
			</attr>
		</taxon>
		<taxon id="hCoV-19/Malaysia/1713/2020|EPI_ISL_501186|2020-03-25">
			<date value="2020.2295081967213" direction="forwards" units="years"/>
			<attr name="location">
				Malaysia
			</attr>
		</taxon>
		<taxon id="hCoV-19/Malaysia/1798/2020|EPI_ISL_501187|2020-03-25">
			<date value="2020.2295081967213" direction="forwards" units="years"/>
			<attr name="location">
				Malaysia
			</attr>
		</taxon>
		<taxon id="hCoV-19/Malaysia/2063/2020|EPI_ISL_501188|2020-03-26">
			<date value="2020.2322404371585" direction="forwards" units="years"/>
			<attr name="location">
				Malaysia
			</attr>
		</taxon>
		<taxon id="hCoV-19/Malaysia/2065/2020|EPI_ISL_501189|2020-03-26">
			<date value="2020.2322404371585" direction="forwards" units="years"/>
			<attr name="location">
				Malaysia
			</attr>
		</taxon>
		<taxon id="hCoV-19/Malaysia/2079/2020|EPI_ISL_501190|2020-03-26">
			<date value="2020.2322404371585" direction="forwards" units="years"/>
			<attr name="location">
				Malaysia
			</attr>
		</taxon>
		<taxon id="hCoV-19/Malaysia/2101/2020|EPI_ISL_501191|2020-04-01">
			<date value="2020.2486338797814" direction="forwards" units="years"/>
			<attr name="location">
				Malaysia
			</attr>
		</taxon>
		<taxon id="hCoV-19/Malaysia/2251/2020|EPI_ISL_501192|2020-04-23">
			<date value="2020.308743169399" direction="forwards" units="years"/>
			<attr name="location">
				Malaysia
			</attr>
		</taxon>
		<taxon id="hCoV-19/Malaysia/2297/2020|EPI_ISL_501193|2020-03-27">
			<date value="2020.2349726775956" direction="forwards" units="years"/>
			<attr name="location">
				Malaysia
			</attr>
		</taxon>
		<taxon id="hCoV-19/Malaysia/2363/2020|EPI_ISL_501194|2020-03-27">
			<date value="2020.2349726775956" direction="forwards" units="years"/>
			<attr name="location">
				Malaysia
			</attr>
		</taxon>
		<taxon id="hCoV-19/Malaysia/2735/2020|EPI_ISL_501195|2020-03-28">
			<date value="2020.2377049180327" direction="forwards" units="years"/>
			<attr name="location">
				Malaysia
			</attr>
		</taxon>
		<taxon id="hCoV-19/Malaysia/2811/2020|EPI_ISL_501196|2020-03-28">
			<date value="2020.2377049180327" direction="forwards" units="years"/>
			<attr name="location">
				Malaysia
			</attr>
		</taxon>
		<taxon id="hCoV-19/Malaysia/2813/2020|EPI_ISL_501197|2020-03-28">
			<date value="2020.2377049180327" direction="forwards" units="years"/>
			<attr name="location">
				Malaysia
			</attr>
		</taxon>
		<taxon id="hCoV-19/Malaysia/2875/2020|EPI_ISL_501198|2020-03-28">
			<date value="2020.2377049180327" direction="forwards" units="years"/>
			<attr name="location">
				Malaysia
			</attr>
		</taxon>
		<taxon id="hCoV-19/Malaysia/3012/2020|EPI_ISL_501199|2020-03-29">
			<date value="2020.24043715847" direction="forwards" units="years"/>
			<attr name="location">
				Malaysia
			</attr>
		</taxon>
		<taxon id="hCoV-19/Malaysia/3097/2020|EPI_ISL_501200|2020-05-04">
			<date value="2020.3387978142077" direction="forwards" units="years"/>
			<attr name="location">
				Malaysia
			</attr>
		</taxon>
		<taxon id="hCoV-19/Malaysia/3133/2020|EPI_ISL_501201|2020-03-30">
			<date value="2020.2431693989072" direction="forwards" units="years"/>
			<attr name="location">
				Malaysia
			</attr>
		</taxon>
		<taxon id="hCoV-19/Malaysia/3145/2020|EPI_ISL_501202|2020-03-30">
			<date value="2020.2431693989072" direction="forwards" units="years"/>
			<attr name="location">
				Malaysia
			</attr>
		</taxon>
		<taxon id="hCoV-19/Malaysia/3321/2020|EPI_ISL_501203|2020-03-30">
			<date value="2020.2431693989072" direction="forwards" units="years"/>
			<attr name="location">
				Malaysia
			</attr>
		</taxon>
		<taxon id="hCoV-19/Malaysia/3479/2020|EPI_ISL_501204|2020-03-30">
			<date value="2020.2431693989072" direction="forwards" units="years"/>
			<attr name="location">
				Malaysia
			</attr>
		</taxon>
		<taxon id="hCoV-19/Malaysia/3499/2020|EPI_ISL_501205|2020-03-30">
			<date value="2020.2431693989072" direction="forwards" units="years"/>
			<attr name="location">
				Malaysia
			</attr>
		</taxon>
		<taxon id="hCoV-19/Malaysia/3605/2020|EPI_ISL_501206|2020-03-31">
			<date value="2020.2459016393443" direction="forwards" units="years"/>
			<attr name="location">
				Malaysia
			</attr>
		</taxon>
		<taxon id="hCoV-19/Malaysia/3611/2020|EPI_ISL_501207|2020-03-31">
			<date value="2020.2459016393443" direction="forwards" units="years"/>
			<attr name="location">
				Malaysia
			</attr>
		</taxon>
		<taxon id="hCoV-19/Malaysia/3703/2020|EPI_ISL_501208|2020-03-31">
			<date value="2020.2459016393443" direction="forwards" units="years"/>
			<attr name="location">
				Malaysia
			</attr>
		</taxon>
		<taxon id="hCoV-19/Malaysia/3706/2020|EPI_ISL_501209|2020-03-31">
			<date value="2020.2459016393443" direction="forwards" units="years"/>
			<attr name="location">
				Malaysia
			</attr>
		</taxon>
		<taxon id="hCoV-19/Malaysia/3998/2020|EPI_ISL_501210|2020-04-01">
			<date value="2020.2486338797814" direction="forwards" units="years"/>
			<attr name="location">
				Malaysia
			</attr>
		</taxon>
		<taxon id="hCoV-19/Malaysia/5056/2020|EPI_ISL_501211|2020-04-02">
			<date value="2020.2513661202186" direction="forwards" units="years"/>
			<attr name="location">
				Malaysia
			</attr>
		</taxon>
		<taxon id="hCoV-19/Malaysia/5425/2020|EPI_ISL_501212|2020-04-04">
			<date value="2020.2568306010928" direction="forwards" units="years"/>
			<attr name="location">
				Malaysia
			</attr>
		</taxon>
		<taxon id="hCoV-19/Malaysia/5815/2020|EPI_ISL_501213|2020-04-06">
			<date value="2020.2622950819673" direction="forwards" units="years"/>
			<attr name="location">
				Malaysia
			</attr>
		</taxon>
		<taxon id="hCoV-19/Malaysia/5822/2020|EPI_ISL_501214|2020-04-06">
			<date value="2020.2622950819673" direction="forwards" units="years"/>
			<attr name="location">
				Malaysia
			</attr>
		</taxon>
		<taxon id="hCoV-19/Malaysia/5906/2020|EPI_ISL_501215|2020-04-06">
			<date value="2020.2622950819673" direction="forwards" units="years"/>
			<attr name="location">
				Malaysia
			</attr>
		</taxon>
		<taxon id="hCoV-19/Malaysia/6088/2020|EPI_ISL_501216|2020-04-06">
			<date value="2020.2622950819673" direction="forwards" units="years"/>
			<attr name="location">
				Malaysia
			</attr>
		</taxon>
		<taxon id="hCoV-19/Malaysia/6149/2020|EPI_ISL_501217|2020-04-06">
			<date value="2020.2622950819673" direction="forwards" units="years"/>
			<attr name="location">
				Malaysia
			</attr>
		</taxon>
		<taxon id="hCoV-19/Malaysia/6216/2020|EPI_ISL_501218|2020-04-07">
			<date value="2020.2650273224044" direction="forwards" units="years"/>
			<attr name="location">
				Malaysia
			</attr>
		</taxon>
		<taxon id="hCoV-19/Malaysia/6306/2020|EPI_ISL_501219|2020-04-07">
			<date value="2020.2650273224044" direction="forwards" units="years"/>
			<attr name="location">
				Malaysia
			</attr>
		</taxon>
		<taxon id="hCoV-19/Malaysia/6359/2020|EPI_ISL_501220|2020-02-25">
			<date value="2020.1502732240438" direction="forwards" units="years"/>
			<attr name="location">
				Malaysia
			</attr>
		</taxon>
		<taxon id="hCoV-19/Malaysia/7618/2020|EPI_ISL_501221|2020-03-17">
			<date value="2020.207650273224" direction="forwards" units="years"/>
			<attr name="location">
				Malaysia
			</attr>
		</taxon>
		<taxon id="hCoV-19/Malaysia/8451/2020|EPI_ISL_501222|2020-04-12">
			<date value="2020.27868852459" direction="forwards" units="years"/>
			<attr name="location">
				Malaysia
			</attr>
		</taxon>
		<taxon id="hCoV-19/Malaysia/8454/2020|EPI_ISL_501223|2020-03-18">
			<date value="2020.2103825136612" direction="forwards" units="years"/>
			<attr name="location">
				Malaysia
			</attr>
		</taxon>
		<taxon id="hCoV-19/Malaysia/8816/2020|EPI_ISL_501224|2020-03-18">
			<date value="2020.2103825136612" direction="forwards" units="years"/>
			<attr name="location">
				Malaysia
			</attr>
		</taxon>
		<taxon id="hCoV-19/Malaysia/9136/2020|EPI_ISL_501225|2020-03-19">
			<date value="2020.2131147540983" direction="forwards" units="years"/>
			<attr name="location">
				Malaysia
			</attr>
		</taxon>
		<taxon id="hCoV-19/Malaysia/9593/2020|EPI_ISL_501226|2020-03-19">
			<date value="2020.2131147540983" direction="forwards" units="years"/>
			<attr name="location">
				Malaysia
			</attr>
		</taxon>
		<taxon id="hCoV-19/Malaysia/9857/2020|EPI_ISL_501227|2020-03-21">
			<date value="2020.2185792349726" direction="forwards" units="years"/>
			<attr name="location">
				Malaysia
			</attr>
		</taxon>
		<taxon id="hCoV-19/Malaysia/9886/2020|EPI_ISL_501228|2020-03-21">
			<date value="2020.2185792349726" direction="forwards" units="years"/>
			<attr name="location">
				Malaysia
			</attr>
		</taxon>
		<taxon id="hCoV-19/Malaysia/7685/2020|EPI_ISL_506996|2020-04-10">
			<date value="2020.2732240437158" direction="forwards" units="years"/>
			<attr name="location">
				Malaysia
			</attr>
		</taxon>
		<taxon id="hCoV-19/Malaysia/7970/2020|EPI_ISL_506997|2020-04-11">
			<date value="2020.275956284153" direction="forwards" units="years"/>
			<attr name="location">
				Malaysia
			</attr>
		</taxon>
		<taxon id="hCoV-19/Malaysia/2982/2020|EPI_ISL_506998|2020-03-29">
			<date value="2020.24043715847" direction="forwards" units="years"/>
			<attr name="location">
				Malaysia
			</attr>
		</taxon>
		<taxon id="hCoV-19/Malaysia/5760/2020|EPI_ISL_506999|2020-03-26">
			<date value="2020.2322404371585" direction="forwards" units="years"/>
			<attr name="location">
				Malaysia
			</attr>
		</taxon>
		<taxon id="hCoV-19/Malaysia/MGI-G873/2020|EPI_ISL_528738|2020-04-07">
			<date value="2020.2650273224044" direction="forwards" units="years"/>
			<attr name="location">
				Malaysia
			</attr>
		</taxon>
		<taxon id="hCoV-19/Malaysia/MGI-M32/2020|EPI_ISL_528739|2020-04-02">
			<date value="2020.2513661202186" direction="forwards" units="years"/>
			<attr name="location">
				Malaysia
			</attr>
		</taxon>
		<taxon id="hCoV-19/Malaysia/MGI-M64/2020|EPI_ISL_528740|2020-04-02">
			<date value="2020.2513661202186" direction="forwards" units="years"/>
			<attr name="location">
				Malaysia
			</attr>
		</taxon>
		<taxon id="hCoV-19/Malaysia/MGI-M71/2020|EPI_ISL_528741|2020-04-02">
			<date value="2020.2513661202186" direction="forwards" units="years"/>
			<attr name="location">
				Malaysia
			</attr>
		</taxon>
		<taxon id="hCoV-19/Malaysia/MGI-M76/2020|EPI_ISL_528742|2020-04-02">
			<date value="2020.2513661202186" direction="forwards" units="years"/>
			<attr name="location">
				Malaysia
			</attr>
		</taxon>
		<taxon id="hCoV-19/Malaysia/MGI-MAEPS54/2020|EPI_ISL_528743|2020-06-04">
			<date value="2020.4234972677596" direction="forwards" units="years"/>
			<attr name="location">
				Malaysia
			</attr>
		</taxon>
		<taxon id="hCoV-19/Malaysia/MGI-MAEPS67/2020|EPI_ISL_528744|2020-06-04">
			<date value="2020.4234972677596" direction="forwards" units="years"/>
			<attr name="location">
				Malaysia
			</attr>
		</taxon>
		<taxon id="hCoV-19/Malaysia/MGI-M23/2020|EPI_ISL_568873|2020-04-02">
			<date value="2020.2513661202186" direction="forwards" units="years"/>
			<attr name="location">
				Malaysia
			</attr>
		</taxon>
		<taxon id="hCoV-19/Malaysia/MGI-G812/2020|EPI_ISL_568874|2020-04-07">
			<date value="2020.2650273224044" direction="forwards" units="years"/>
			<attr name="location">
				Malaysia
			</attr>
		</taxon>
		<taxon id="hCoV-19/Malaysia/MGI-MAEPS126/2020|EPI_ISL_568875|2020-05-04">
			<date value="2020.3387978142077" direction="forwards" units="years"/>
			<attr name="location">
				Malaysia
			</attr>
		</taxon>
		<taxon id="hCoV-19/Malaysia/MGI-MAEPS41/2020|EPI_ISL_582124|2020-06-03">
			<date value="2020.4207650273224" direction="forwards" units="years"/>
			<attr name="location">
				Malaysia
			</attr>
		</taxon>
		<taxon id="hCoV-19/Malaysia/IMR-WI085/2020|EPI_ISL_596449|2020-07-27">
			<date value="2020.568306010929" direction="forwards" units="years"/>
			<attr name="location">
				Malaysia
			</attr>
		</taxon>
		<taxon id="hCoV-19/Myanmar/MMC_137/2020|EPI_ISL_512844|2020-04-22">
			<date value="2020.3060109289618" direction="forwards" units="years"/>
			<attr name="location">
				Myanmar
			</attr>
		</taxon>
		<taxon id="hCoV-19/Philippines/RITM-03/2020|EPI_ISL_430456|2020-03-21">
			<date value="2020.2185792349726" direction="forwards" units="years"/>
			<attr name="location">
				Philippines
			</attr>
		</taxon>
		<taxon id="hCoV-19/Philippines/PGC01/2020|EPI_ISL_431833|2020-03-22">
			<date value="2020.22131147541" direction="forwards" units="years"/>
			<attr name="location">
				Philippines
			</attr>
		</taxon>
		<taxon id="hCoV-19/Philippines/PGC02/2020|EPI_ISL_434554|2020-03-26">
			<date value="2020.2322404371585" direction="forwards" units="years"/>
			<attr name="location">
				Philippines
			</attr>
		</taxon>
		<taxon id="hCoV-19/Philippines/PGC03/2020|EPI_ISL_434555|2020-03-26">
			<date value="2020.2322404371585" direction="forwards" units="years"/>
			<attr name="location">
				Philippines
			</attr>
		</taxon>
		<taxon id="hCoV-19/Philippines/PGC04/2020|EPI_ISL_434556|2020-03-26">
			<date value="2020.2322404371585" direction="forwards" units="years"/>
			<attr name="location">
				Philippines
			</attr>
		</taxon>
		<taxon id="hCoV-19/Philippines/PGC05/2020|EPI_ISL_434557|2020-03-27">
			<date value="2020.2349726775956" direction="forwards" units="years"/>
			<attr name="location">
				Philippines
			</attr>
		</taxon>
		<taxon id="hCoV-19/Philippines/PGC06/2020|EPI_ISL_434558|2020-03-28">
			<date value="2020.2377049180327" direction="forwards" units="years"/>
			<attr name="location">
				Philippines
			</attr>
		</taxon>
		<taxon id="hCoV-19/Singapore/1/2020|EPI_ISL_406973|2020-01-23">
			<date value="2020.0601092896175" direction="forwards" units="years"/>
			<attr name="location">
				Singapore
			</attr>
		</taxon>
		<taxon id="hCoV-19/Singapore/7/2020|EPI_ISL_410713|2020-01-27">
			<date value="2020.0710382513662" direction="forwards" units="years"/>
			<attr name="location">
				Singapore
			</attr>
		</taxon>
		<taxon id="hCoV-19/Singapore/8/2020|EPI_ISL_410714|2020-02-03">
			<date value="2020.0901639344263" direction="forwards" units="years"/>
			<attr name="location">
				Singapore
			</attr>
		</taxon>
		<taxon id="hCoV-19/Singapore/9/2020|EPI_ISL_410715|2020-02-04">
			<date value="2020.0928961748634" direction="forwards" units="years"/>
			<attr name="location">
				Singapore
			</attr>
		</taxon>
		<taxon id="hCoV-19/Singapore/10/2020|EPI_ISL_410716|2020-02-04">
			<date value="2020.0928961748634" direction="forwards" units="years"/>
			<attr name="location">
				Singapore
			</attr>
		</taxon>
		<taxon id="hCoV-19/Singapore/11/2020|EPI_ISL_410719|2020-02-02">
			<date value="2020.0874316939892" direction="forwards" units="years"/>
			<attr name="location">
				Singapore
			</attr>
		</taxon>
		<taxon id="hCoV-19/Singapore/17/2020|EPI_ISL_418992|2020-02-10">
			<date value="2020.1092896174864" direction="forwards" units="years"/>
			<attr name="location">
				Singapore
			</attr>
		</taxon>
		<taxon id="hCoV-19/Singapore/20/2020|EPI_ISL_418993|2020-01-29">
			<date value="2020.0765027322404" direction="forwards" units="years"/>
			<attr name="location">
				Singapore
			</attr>
		</taxon>
		<taxon id="hCoV-19/Singapore/3Clin/2020|EPI_ISL_418994|2020-01-29">
			<date value="2020.0765027322404" direction="forwards" units="years"/>
			<attr name="location">
				Singapore
			</attr>
		</taxon>
		<taxon id="hCoV-19/Singapore/12Clin/2020|EPI_ISL_418995|2020-02-28">
			<date value="2020.1584699453551" direction="forwards" units="years"/>
			<attr name="location">
				Singapore
			</attr>
		</taxon>
		<taxon id="hCoV-19/Singapore/15/2020|EPI_ISL_418996|2020-01-27">
			<date value="2020.0710382513662" direction="forwards" units="years"/>
			<attr name="location">
				Singapore
			</attr>
		</taxon>
		<taxon id="hCoV-19/Singapore/16/2020|EPI_ISL_418997|2020-02-06">
			<date value="2020.0983606557377" direction="forwards" units="years"/>
			<attr name="location">
				Singapore
			</attr>
		</taxon>
		<taxon id="hCoV-19/Singapore/14Clin/2020|EPI_ISL_418998|2020-02-14">
			<date value="2020.120218579235" direction="forwards" units="years"/>
			<attr name="location">
				Singapore
			</attr>
		</taxon>
		<taxon id="hCoV-19/Singapore/18/2020|EPI_ISL_418999|2020-03-01">
			<date value="2020.1639344262296" direction="forwards" units="years"/>
			<attr name="location">
				Singapore
			</attr>
		</taxon>
		<taxon id="hCoV-19/Singapore/21/2020|EPI_ISL_419000|2020-02-13">
			<date value="2020.1174863387978" direction="forwards" units="years"/>
			<attr name="location">
				Singapore
			</attr>
		</taxon>
		<taxon id="hCoV-19/Singapore/19/2020|EPI_ISL_419001|2020-03-02">
			<date value="2020.1666666666667" direction="forwards" units="years"/>
			<attr name="location">
				Singapore
			</attr>
		</taxon>
		<taxon id="hCoV-19/Singapore/28/2020|EPI_ISL_420105|2020-03-06">
			<date value="2020.1775956284152" direction="forwards" units="years"/>
			<attr name="location">
				Singapore
			</attr>
		</taxon>
		<taxon id="hCoV-19/Singapore/29/2020|EPI_ISL_420106|2020-03-06">
			<date value="2020.1775956284152" direction="forwards" units="years"/>
			<attr name="location">
				Singapore
			</attr>
		</taxon>
		<taxon id="hCoV-19/Singapore/30/2020|EPI_ISL_420107|2020-03-09">
			<date value="2020.1857923497269" direction="forwards" units="years"/>
			<attr name="location">
				Singapore
			</attr>
		</taxon>
		<taxon id="hCoV-19/Singapore/31/2020|EPI_ISL_420108|2020-03-10">
			<date value="2020.188524590164" direction="forwards" units="years"/>
			<attr name="location">
				Singapore
			</attr>
		</taxon>
		<taxon id="hCoV-19/Singapore/34/2020|EPI_ISL_420111|2020-03-12">
			<date value="2020.1939890710382" direction="forwards" units="years"/>
			<attr name="location">
				Singapore
			</attr>
		</taxon>
		<taxon id="hCoV-19/Singapore/35/2020|EPI_ISL_422428|2020-02-06">
			<date value="2020.0983606557377" direction="forwards" units="years"/>
			<attr name="location">
				Singapore
			</attr>
		</taxon>
		<taxon id="hCoV-19/Singapore/36/2020|EPI_ISL_422429|2020-02-16">
			<date value="2020.1256830601094" direction="forwards" units="years"/>
			<attr name="location">
				Singapore
			</attr>
		</taxon>
		<taxon id="hCoV-19/Singapore/37/2020|EPI_ISL_422430|2020-03-13">
			<date value="2020.1967213114754" direction="forwards" units="years"/>
			<attr name="location">
				Singapore
			</attr>
		</taxon>
		<taxon id="hCoV-19/Singapore/38/2020|EPI_ISL_422431|2020-03-31">
			<date value="2020.2459016393443" direction="forwards" units="years"/>
			<attr name="location">
				Singapore
			</attr>
		</taxon>
		<taxon id="hCoV-19/Singapore/39/2020|EPI_ISL_422432|2020-03-31">
			<date value="2020.2459016393443" direction="forwards" units="years"/>
			<attr name="location">
				Singapore
			</attr>
		</taxon>
		<taxon id="hCoV-19/Singapore/40/2020|EPI_ISL_422433|2020-03-31">
			<date value="2020.2459016393443" direction="forwards" units="years"/>
			<attr name="location">
				Singapore
			</attr>
		</taxon>
		<taxon id="hCoV-19/Singapore/41/2020|EPI_ISL_422434|2020-03-31">
			<date value="2020.2459016393443" direction="forwards" units="years"/>
			<attr name="location">
				Singapore
			</attr>
		</taxon>
		<taxon id="hCoV-19/Singapore/42/2020|EPI_ISL_422435|2020-03-31">
			<date value="2020.2459016393443" direction="forwards" units="years"/>
			<attr name="location">
				Singapore
			</attr>
		</taxon>
		<taxon id="hCoV-19/Singapore/43/2020|EPI_ISL_428822|2020-02-16">
			<date value="2020.1256830601094" direction="forwards" units="years"/>
			<attr name="location">
				Singapore
			</attr>
		</taxon>
		<taxon id="hCoV-19/Singapore/44/2020|EPI_ISL_428823|2020-03-08">
			<date value="2020.1830601092897" direction="forwards" units="years"/>
			<attr name="location">
				Singapore
			</attr>
		</taxon>
		<taxon id="hCoV-19/Singapore/45/2020|EPI_ISL_428824|2020-03-16">
			<date value="2020.204918032787" direction="forwards" units="years"/>
			<attr name="location">
				Singapore
			</attr>
		</taxon>
		<taxon id="hCoV-19/Singapore/46/2020|EPI_ISL_428825|2020-03-16">
			<date value="2020.204918032787" direction="forwards" units="years"/>
			<attr name="location">
				Singapore
			</attr>
		</taxon>
		<taxon id="hCoV-19/Singapore/47/2020|EPI_ISL_428826|2020-03-17">
			<date value="2020.207650273224" direction="forwards" units="years"/>
			<attr name="location">
				Singapore
			</attr>
		</taxon>
		<taxon id="hCoV-19/Singapore/48/2020|EPI_ISL_428827|2020-03-17">
			<date value="2020.207650273224" direction="forwards" units="years"/>
			<attr name="location">
				Singapore
			</attr>
		</taxon>
		<taxon id="hCoV-19/Singapore/49/2020|EPI_ISL_428828|2020-03-08">
			<date value="2020.1830601092897" direction="forwards" units="years"/>
			<attr name="location">
				Singapore
			</attr>
		</taxon>
		<taxon id="hCoV-19/Singapore/50/2020|EPI_ISL_428829|2020-03-08">
			<date value="2020.1830601092897" direction="forwards" units="years"/>
			<attr name="location">
				Singapore
			</attr>
		</taxon>
		<taxon id="hCoV-19/Singapore/51/2020|EPI_ISL_428830|2020-02-27">
			<date value="2020.155737704918" direction="forwards" units="years"/>
			<attr name="location">
				Singapore
			</attr>
		</taxon>
		<taxon id="hCoV-19/Singapore/52/2020|EPI_ISL_428831|2020-03-13">
			<date value="2020.1967213114754" direction="forwards" units="years"/>
			<attr name="location">
				Singapore
			</attr>
		</taxon>
		<taxon id="hCoV-19/Singapore/53/2020|EPI_ISL_428832|2020-04-08">
			<date value="2020.2677595628415" direction="forwards" units="years"/>
			<attr name="location">
				Singapore
			</attr>
		</taxon>
		<taxon id="hCoV-19/Singapore/54/2020|EPI_ISL_428833|2020-04-08">
			<date value="2020.2677595628415" direction="forwards" units="years"/>
			<attr name="location">
				Singapore
			</attr>
		</taxon>
		<taxon id="hCoV-19/Singapore/55/2020|EPI_ISL_428834|2020-04-08">
			<date value="2020.2677595628415" direction="forwards" units="years"/>
			<attr name="location">
				Singapore
			</attr>
		</taxon>
		<taxon id="hCoV-19/Singapore/56/2020|EPI_ISL_428835|2020-04-08">
			<date value="2020.2677595628415" direction="forwards" units="years"/>
			<attr name="location">
				Singapore
			</attr>
		</taxon>
		<taxon id="hCoV-19/Singapore/57/2020|EPI_ISL_428836|2020-04-08">
			<date value="2020.2677595628415" direction="forwards" units="years"/>
			<attr name="location">
				Singapore
			</attr>
		</taxon>
		<taxon id="hCoV-19/Singapore/58/2020|EPI_ISL_428837|2020-04-08">
			<date value="2020.2677595628415" direction="forwards" units="years"/>
			<attr name="location">
				Singapore
			</attr>
		</taxon>
		<taxon id="hCoV-19/Singapore/59/2020|EPI_ISL_428838|2020-04-08">
			<date value="2020.2677595628415" direction="forwards" units="years"/>
			<attr name="location">
				Singapore
			</attr>
		</taxon>
		<taxon id="hCoV-19/Singapore/60/2020|EPI_ISL_428839|2020-04-08">
			<date value="2020.2677595628415" direction="forwards" units="years"/>
			<attr name="location">
				Singapore
			</attr>
		</taxon>
		<taxon id="hCoV-19/Singapore/61/2020|EPI_ISL_428840|2020-04-07">
			<date value="2020.2650273224044" direction="forwards" units="years"/>
			<attr name="location">
				Singapore
			</attr>
		</taxon>
		<taxon id="hCoV-19/Singapore/62/2020|EPI_ISL_428841|2020-04-08">
			<date value="2020.2677595628415" direction="forwards" units="years"/>
			<attr name="location">
				Singapore
			</attr>
		</taxon>
		<taxon id="hCoV-19/Singapore/63/2020|EPI_ISL_428842|2020-04-08">
			<date value="2020.2677595628415" direction="forwards" units="years"/>
			<attr name="location">
				Singapore
			</attr>
		</taxon>
		<taxon id="hCoV-19/Singapore/64/2020|EPI_ISL_428843|2020-04-08">
			<date value="2020.2677595628415" direction="forwards" units="years"/>
			<attr name="location">
				Singapore
			</attr>
		</taxon>
		<taxon id="hCoV-19/Singapore/65/2020|EPI_ISL_428844|2020-04-08">
			<date value="2020.2677595628415" direction="forwards" units="years"/>
			<attr name="location">
				Singapore
			</attr>
		</taxon>
		<taxon id="hCoV-19/Singapore/66/2020|EPI_ISL_428845|2020-04-08">
			<date value="2020.2677595628415" direction="forwards" units="years"/>
			<attr name="location">
				Singapore
			</attr>
		</taxon>
		<taxon id="hCoV-19/Singapore/67/2020|EPI_ISL_428846|2020-04-15">
			<date value="2020.2868852459017" direction="forwards" units="years"/>
			<attr name="location">
				Singapore
			</attr>
		</taxon>
		<taxon id="hCoV-19/Singapore/68/2020|EPI_ISL_428847|2020-04-15">
			<date value="2020.2868852459017" direction="forwards" units="years"/>
			<attr name="location">
				Singapore
			</attr>
		</taxon>
		<taxon id="hCoV-19/Singapore/69/2020|EPI_ISL_428848|2020-04-15">
			<date value="2020.2868852459017" direction="forwards" units="years"/>
			<attr name="location">
				Singapore
			</attr>
		</taxon>
		<taxon id="hCoV-19/Singapore/70/2020|EPI_ISL_428849|2020-04-15">
			<date value="2020.2868852459017" direction="forwards" units="years"/>
			<attr name="location">
				Singapore
			</attr>
		</taxon>
		<taxon id="hCoV-19/Singapore/71/2020|EPI_ISL_428850|2020-04-15">
			<date value="2020.2868852459017" direction="forwards" units="years"/>
			<attr name="location">
				Singapore
			</attr>
		</taxon>
		<taxon id="hCoV-19/Singapore/86/2020|EPI_ISL_435691|2020-04-20">
			<date value="2020.3005464480875" direction="forwards" units="years"/>
			<attr name="location">
				Singapore
			</attr>
		</taxon>
		<taxon id="hCoV-19/Singapore/87/2020|EPI_ISL_435692|2020-04-21">
			<date value="2020.3032786885246" direction="forwards" units="years"/>
			<attr name="location">
				Singapore
			</attr>
		</taxon>
		<taxon id="hCoV-19/Singapore/88/2020|EPI_ISL_435693|2020-04-21">
			<date value="2020.3032786885246" direction="forwards" units="years"/>
			<attr name="location">
				Singapore
			</attr>
		</taxon>
		<taxon id="hCoV-19/Singapore/89/2020|EPI_ISL_435694|2020-04-22">
			<date value="2020.3060109289618" direction="forwards" units="years"/>
			<attr name="location">
				Singapore
			</attr>
		</taxon>
		<taxon id="hCoV-19/Singapore/90/2020|EPI_ISL_435695|2020-04-23">
			<date value="2020.308743169399" direction="forwards" units="years"/>
			<attr name="location">
				Singapore
			</attr>
		</taxon>
		<taxon id="hCoV-19/Singapore/91/2020|EPI_ISL_435696|2020-04-20">
			<date value="2020.3005464480875" direction="forwards" units="years"/>
			<attr name="location">
				Singapore
			</attr>
		</taxon>
		<taxon id="hCoV-19/Singapore/92/2020|EPI_ISL_435697|2020-03-18">
			<date value="2020.2103825136612" direction="forwards" units="years"/>
			<attr name="location">
				Singapore
			</attr>
		</taxon>
		<taxon id="hCoV-19/Singapore/93/2020|EPI_ISL_435698|2020-03-18">
			<date value="2020.2103825136612" direction="forwards" units="years"/>
			<attr name="location">
				Singapore
			</attr>
		</taxon>
		<taxon id="hCoV-19/Singapore/94/2020|EPI_ISL_435699|2020-03-18">
			<date value="2020.2103825136612" direction="forwards" units="years"/>
			<attr name="location">
				Singapore
			</attr>
		</taxon>
		<taxon id="hCoV-19/Singapore/95/2020|EPI_ISL_435700|2020-03-18">
			<date value="2020.2103825136612" direction="forwards" units="years"/>
			<attr name="location">
				Singapore
			</attr>
		</taxon>
		<taxon id="hCoV-19/Singapore/96/2020|EPI_ISL_443188|2020-03-18">
			<date value="2020.2103825136612" direction="forwards" units="years"/>
			<attr name="location">
				Singapore
			</attr>
		</taxon>
		<taxon id="hCoV-19/Singapore/97/2020|EPI_ISL_443189|2020-03-18">
			<date value="2020.2103825136612" direction="forwards" units="years"/>
			<attr name="location">
				Singapore
			</attr>
		</taxon>
		<taxon id="hCoV-19/Singapore/98/2020|EPI_ISL_443190|2020-04-09">
			<date value="2020.2704918032787" direction="forwards" units="years"/>
			<attr name="location">
				Singapore
			</attr>
		</taxon>
		<taxon id="hCoV-19/Singapore/99/2020|EPI_ISL_443191|2020-04-16">
			<date value="2020.2896174863388" direction="forwards" units="years"/>
			<attr name="location">
				Singapore
			</attr>
		</taxon>
		<taxon id="hCoV-19/Singapore/100/2020|EPI_ISL_443192|2020-04-20">
			<date value="2020.3005464480875" direction="forwards" units="years"/>
			<attr name="location">
				Singapore
			</attr>
		</taxon>
		<taxon id="hCoV-19/Singapore/101/2020|EPI_ISL_443193|2020-03-16">
			<date value="2020.204918032787" direction="forwards" units="years"/>
			<attr name="location">
				Singapore
			</attr>
		</taxon>
		<taxon id="hCoV-19/Singapore/102/2020|EPI_ISL_443194|2020-03-16">
			<date value="2020.204918032787" direction="forwards" units="years"/>
			<attr name="location">
				Singapore
			</attr>
		</taxon>
		<taxon id="hCoV-19/Singapore/103/2020|EPI_ISL_443195|2020-03-11">
			<date value="2020.191256830601" direction="forwards" units="years"/>
			<attr name="location">
				Singapore
			</attr>
		</taxon>
		<taxon id="hCoV-19/Singapore/104/2020|EPI_ISL_443196|2020-03-11">
			<date value="2020.191256830601" direction="forwards" units="years"/>
			<attr name="location">
				Singapore
			</attr>
		</taxon>
		<taxon id="hCoV-19/Singapore/105/2020|EPI_ISL_443197|2020-03-18">
			<date value="2020.2103825136612" direction="forwards" units="years"/>
			<attr name="location">
				Singapore
			</attr>
		</taxon>
		<taxon id="hCoV-19/Singapore/106/2020|EPI_ISL_443198|2020-03-12">
			<date value="2020.1939890710382" direction="forwards" units="years"/>
			<attr name="location">
				Singapore
			</attr>
		</taxon>
		<taxon id="hCoV-19/Singapore/107/2020|EPI_ISL_443199|2020-03-16">
			<date value="2020.204918032787" direction="forwards" units="years"/>
			<attr name="location">
				Singapore
			</attr>
		</taxon>
		<taxon id="hCoV-19/Singapore/108/2020|EPI_ISL_443200|2020-03-18">
			<date value="2020.2103825136612" direction="forwards" units="years"/>
			<attr name="location">
				Singapore
			</attr>
		</taxon>
		<taxon id="hCoV-19/Singapore/109/2020|EPI_ISL_443201|2020-03-05">
			<date value="2020.1748633879781" direction="forwards" units="years"/>
			<attr name="location">
				Singapore
			</attr>
		</taxon>
		<taxon id="hCoV-19/Singapore/110/2020|EPI_ISL_443202|2020-03-18">
			<date value="2020.2103825136612" direction="forwards" units="years"/>
			<attr name="location">
				Singapore
			</attr>
		</taxon>
		<taxon id="hCoV-19/Singapore/111/2020|EPI_ISL_443203|2020-03-18">
			<date value="2020.2103825136612" direction="forwards" units="years"/>
			<attr name="location">
				Singapore
			</attr>
		</taxon>
		<taxon id="hCoV-19/Singapore/112/2020|EPI_ISL_443204|2020-03-18">
			<date value="2020.2103825136612" direction="forwards" units="years"/>
			<attr name="location">
				Singapore
			</attr>
		</taxon>
		<taxon id="hCoV-19/Singapore/113/2020|EPI_ISL_443205|2020-03-18">
			<date value="2020.2103825136612" direction="forwards" units="years"/>
			<attr name="location">
				Singapore
			</attr>
		</taxon>
		<taxon id="hCoV-19/Singapore/114/2020|EPI_ISL_443206|2020-03-18">
			<date value="2020.2103825136612" direction="forwards" units="years"/>
			<attr name="location">
				Singapore
			</attr>
		</taxon>
		<taxon id="hCoV-19/Singapore/115/2020|EPI_ISL_443207|2020-03-18">
			<date value="2020.2103825136612" direction="forwards" units="years"/>
			<attr name="location">
				Singapore
			</attr>
		</taxon>
		<taxon id="hCoV-19/Singapore/116/2020|EPI_ISL_443208|2020-03-18">
			<date value="2020.2103825136612" direction="forwards" units="years"/>
			<attr name="location">
				Singapore
			</attr>
		</taxon>
		<taxon id="hCoV-19/Singapore/117/2020|EPI_ISL_443209|2020-03-18">
			<date value="2020.2103825136612" direction="forwards" units="years"/>
			<attr name="location">
				Singapore
			</attr>
		</taxon>
		<taxon id="hCoV-19/Singapore/118/2020|EPI_ISL_443210|2020-03-18">
			<date value="2020.2103825136612" direction="forwards" units="years"/>
			<attr name="location">
				Singapore
			</attr>
		</taxon>
		<taxon id="hCoV-19/Singapore/119/2020|EPI_ISL_443211|2020-03-18">
			<date value="2020.2103825136612" direction="forwards" units="years"/>
			<attr name="location">
				Singapore
			</attr>
		</taxon>
		<taxon id="hCoV-19/Singapore/120/2020|EPI_ISL_443212|2020-04-08">
			<date value="2020.2677595628415" direction="forwards" units="years"/>
			<attr name="location">
				Singapore
			</attr>
		</taxon>
		<taxon id="hCoV-19/Singapore/121/2020|EPI_ISL_443213|2020-04-08">
			<date value="2020.2677595628415" direction="forwards" units="years"/>
			<attr name="location">
				Singapore
			</attr>
		</taxon>
		<taxon id="hCoV-19/Singapore/122/2020|EPI_ISL_443214|2020-03-18">
			<date value="2020.2103825136612" direction="forwards" units="years"/>
			<attr name="location">
				Singapore
			</attr>
		</taxon>
		<taxon id="hCoV-19/Singapore/123/2020|EPI_ISL_443215|2020-03-18">
			<date value="2020.2103825136612" direction="forwards" units="years"/>
			<attr name="location">
				Singapore
			</attr>
		</taxon>
		<taxon id="hCoV-19/Singapore/124/2020|EPI_ISL_443216|2020-03-19">
			<date value="2020.2131147540983" direction="forwards" units="years"/>
			<attr name="location">
				Singapore
			</attr>
		</taxon>
		<taxon id="hCoV-19/Singapore/125/2020|EPI_ISL_443217|2020-03-21">
			<date value="2020.2185792349726" direction="forwards" units="years"/>
			<attr name="location">
				Singapore
			</attr>
		</taxon>
		<taxon id="hCoV-19/Singapore/126/2020|EPI_ISL_443218|2020-03-20">
			<date value="2020.2158469945355" direction="forwards" units="years"/>
			<attr name="location">
				Singapore
			</attr>
		</taxon>
		<taxon id="hCoV-19/Singapore/127/2020|EPI_ISL_443219|2020-03-20">
			<date value="2020.2158469945355" direction="forwards" units="years"/>
			<attr name="location">
				Singapore
			</attr>
		</taxon>
		<taxon id="hCoV-19/Singapore/128/2020|EPI_ISL_443220|2020-03-21">
			<date value="2020.2185792349726" direction="forwards" units="years"/>
			<attr name="location">
				Singapore
			</attr>
		</taxon>
		<taxon id="hCoV-19/Singapore/129/2020|EPI_ISL_443221|2020-03-20">
			<date value="2020.2158469945355" direction="forwards" units="years"/>
			<attr name="location">
				Singapore
			</attr>
		</taxon>
		<taxon id="hCoV-19/Singapore/130/2020|EPI_ISL_443222|2020-03-20">
			<date value="2020.2158469945355" direction="forwards" units="years"/>
			<attr name="location">
				Singapore
			</attr>
		</taxon>
		<taxon id="hCoV-19/Singapore/131/2020|EPI_ISL_443223|2020-03-20">
			<date value="2020.2158469945355" direction="forwards" units="years"/>
			<attr name="location">
				Singapore
			</attr>
		</taxon>
		<taxon id="hCoV-19/Singapore/132/2020|EPI_ISL_443224|2020-03-20">
			<date value="2020.2158469945355" direction="forwards" units="years"/>
			<attr name="location">
				Singapore
			</attr>
		</taxon>
		<taxon id="hCoV-19/Singapore/133/2020|EPI_ISL_443225|2020-03-20">
			<date value="2020.2158469945355" direction="forwards" units="years"/>
			<attr name="location">
				Singapore
			</attr>
		</taxon>
		<taxon id="hCoV-19/Singapore/134/2020|EPI_ISL_443226|2020-03-16">
			<date value="2020.204918032787" direction="forwards" units="years"/>
			<attr name="location">
				Singapore
			</attr>
		</taxon>
		<taxon id="hCoV-19/Singapore/135/2020|EPI_ISL_443227|2020-03-16">
			<date value="2020.204918032787" direction="forwards" units="years"/>
			<attr name="location">
				Singapore
			</attr>
		</taxon>
		<taxon id="hCoV-19/Singapore/136/2020|EPI_ISL_443228|2020-03-18">
			<date value="2020.2103825136612" direction="forwards" units="years"/>
			<attr name="location">
				Singapore
			</attr>
		</taxon>
		<taxon id="hCoV-19/Singapore/137/2020|EPI_ISL_443229|2020-03-16">
			<date value="2020.204918032787" direction="forwards" units="years"/>
			<attr name="location">
				Singapore
			</attr>
		</taxon>
		<taxon id="hCoV-19/Singapore/138/2020|EPI_ISL_443230|2020-03-17">
			<date value="2020.207650273224" direction="forwards" units="years"/>
			<attr name="location">
				Singapore
			</attr>
		</taxon>
		<taxon id="hCoV-19/Singapore/139/2020|EPI_ISL_443231|2020-03-17">
			<date value="2020.207650273224" direction="forwards" units="years"/>
			<attr name="location">
				Singapore
			</attr>
		</taxon>
		<taxon id="hCoV-19/Singapore/140/2020|EPI_ISL_443232|2020-03-17">
			<date value="2020.207650273224" direction="forwards" units="years"/>
			<attr name="location">
				Singapore
			</attr>
		</taxon>
		<taxon id="hCoV-19/Singapore/141/2020|EPI_ISL_443233|2020-03-17">
			<date value="2020.207650273224" direction="forwards" units="years"/>
			<attr name="location">
				Singapore
			</attr>
		</taxon>
		<taxon id="hCoV-19/Singapore/142/2020|EPI_ISL_443234|2020-03-17">
			<date value="2020.207650273224" direction="forwards" units="years"/>
			<attr name="location">
				Singapore
			</attr>
		</taxon>
		<taxon id="hCoV-19/Singapore/143/2020|EPI_ISL_443235|2020-03-17">
			<date value="2020.207650273224" direction="forwards" units="years"/>
			<attr name="location">
				Singapore
			</attr>
		</taxon>
		<taxon id="hCoV-19/Singapore/144/2020|EPI_ISL_443236|2020-03-17">
			<date value="2020.207650273224" direction="forwards" units="years"/>
			<attr name="location">
				Singapore
			</attr>
		</taxon>
		<taxon id="hCoV-19/Singapore/145/2020|EPI_ISL_443237|2020-03-17">
			<date value="2020.207650273224" direction="forwards" units="years"/>
			<attr name="location">
				Singapore
			</attr>
		</taxon>
		<taxon id="hCoV-19/Singapore/146/2020|EPI_ISL_443238|2020-03-17">
			<date value="2020.207650273224" direction="forwards" units="years"/>
			<attr name="location">
				Singapore
			</attr>
		</taxon>
		<taxon id="hCoV-19/Singapore/147/2020|EPI_ISL_443239|2020-03-17">
			<date value="2020.207650273224" direction="forwards" units="years"/>
			<attr name="location">
				Singapore
			</attr>
		</taxon>
		<taxon id="hCoV-19/Singapore/148/2020|EPI_ISL_443240|2020-03-17">
			<date value="2020.207650273224" direction="forwards" units="years"/>
			<attr name="location">
				Singapore
			</attr>
		</taxon>
		<taxon id="hCoV-19/Singapore/149/2020|EPI_ISL_443241|2020-03-18">
			<date value="2020.2103825136612" direction="forwards" units="years"/>
			<attr name="location">
				Singapore
			</attr>
		</taxon>
		<taxon id="hCoV-19/Singapore/150/2020|EPI_ISL_443242|2020-03-18">
			<date value="2020.2103825136612" direction="forwards" units="years"/>
			<attr name="location">
				Singapore
			</attr>
		</taxon>
		<taxon id="hCoV-19/Singapore/151/2020|EPI_ISL_443243|2020-03-18">
			<date value="2020.2103825136612" direction="forwards" units="years"/>
			<attr name="location">
				Singapore
			</attr>
		</taxon>
		<taxon id="hCoV-19/Singapore/152/2020|EPI_ISL_443244|2020-04-08">
			<date value="2020.2677595628415" direction="forwards" units="years"/>
			<attr name="location">
				Singapore
			</attr>
		</taxon>
		<taxon id="hCoV-19/Singapore/153/2020|EPI_ISL_443245|2020-04-08">
			<date value="2020.2677595628415" direction="forwards" units="years"/>
			<attr name="location">
				Singapore
			</attr>
		</taxon>
		<taxon id="hCoV-19/Singapore/154/2020|EPI_ISL_443246|2020-04-08">
			<date value="2020.2677595628415" direction="forwards" units="years"/>
			<attr name="location">
				Singapore
			</attr>
		</taxon>
		<taxon id="hCoV-19/Singapore/155/2020|EPI_ISL_443247|2020-04-15">
			<date value="2020.2868852459017" direction="forwards" units="years"/>
			<attr name="location">
				Singapore
			</attr>
		</taxon>
		<taxon id="hCoV-19/Singapore/156/2020|EPI_ISL_443248|2020-03-20">
			<date value="2020.2158469945355" direction="forwards" units="years"/>
			<attr name="location">
				Singapore
			</attr>
		</taxon>
		<taxon id="hCoV-19/Singapore/157/2020|EPI_ISL_443249|2020-03-20">
			<date value="2020.2158469945355" direction="forwards" units="years"/>
			<attr name="location">
				Singapore
			</attr>
		</taxon>
		<taxon id="hCoV-19/Singapore/317/2020|EPI_ISL_462085|2020-03-13">
			<date value="2020.1967213114754" direction="forwards" units="years"/>
			<attr name="location">
				Singapore
			</attr>
		</taxon>
		<taxon id="hCoV-19/Singapore/319/2020|EPI_ISL_462086|2020-03-14">
			<date value="2020.1994535519125" direction="forwards" units="years"/>
			<attr name="location">
				Singapore
			</attr>
		</taxon>
		<taxon id="hCoV-19/Singapore/324/2020|EPI_ISL_462088|2020-03-19">
			<date value="2020.2131147540983" direction="forwards" units="years"/>
			<attr name="location">
				Singapore
			</attr>
		</taxon>
		<taxon id="hCoV-19/Singapore/325/2020|EPI_ISL_462089|2020-03-25">
			<date value="2020.2295081967213" direction="forwards" units="years"/>
			<attr name="location">
				Singapore
			</attr>
		</taxon>
		<taxon id="hCoV-19/Singapore/158/2020|EPI_ISL_462276|2020-04-15">
			<date value="2020.2868852459017" direction="forwards" units="years"/>
			<attr name="location">
				Singapore
			</attr>
		</taxon>
		<taxon id="hCoV-19/Singapore/159/2020|EPI_ISL_462277|2020-03-19">
			<date value="2020.2131147540983" direction="forwards" units="years"/>
			<attr name="location">
				Singapore
			</attr>
		</taxon>
		<taxon id="hCoV-19/Singapore/160/2020|EPI_ISL_462278|2020-03-19">
			<date value="2020.2131147540983" direction="forwards" units="years"/>
			<attr name="location">
				Singapore
			</attr>
		</taxon>
		<taxon id="hCoV-19/Singapore/161/2020|EPI_ISL_462279|2020-03-19">
			<date value="2020.2131147540983" direction="forwards" units="years"/>
			<attr name="location">
				Singapore
			</attr>
		</taxon>
		<taxon id="hCoV-19/Singapore/162/2020|EPI_ISL_462280|2020-03-19">
			<date value="2020.2131147540983" direction="forwards" units="years"/>
			<attr name="location">
				Singapore
			</attr>
		</taxon>
		<taxon id="hCoV-19/Singapore/163/2020|EPI_ISL_462281|2020-03-19">
			<date value="2020.2131147540983" direction="forwards" units="years"/>
			<attr name="location">
				Singapore
			</attr>
		</taxon>
		<taxon id="hCoV-19/Singapore/164/2020|EPI_ISL_462282|2020-03-19">
			<date value="2020.2131147540983" direction="forwards" units="years"/>
			<attr name="location">
				Singapore
			</attr>
		</taxon>
		<taxon id="hCoV-19/Singapore/165/2020|EPI_ISL_462283|2020-01-27">
			<date value="2020.0710382513662" direction="forwards" units="years"/>
			<attr name="location">
				Singapore
			</attr>
		</taxon>
		<taxon id="hCoV-19/Singapore/166/2020|EPI_ISL_462284|2020-03-18">
			<date value="2020.2103825136612" direction="forwards" units="years"/>
			<attr name="location">
				Singapore
			</attr>
		</taxon>
		<taxon id="hCoV-19/Singapore/167/2020|EPI_ISL_462285|2020-03-19">
			<date value="2020.2131147540983" direction="forwards" units="years"/>
			<attr name="location">
				Singapore
			</attr>
		</taxon>
		<taxon id="hCoV-19/Singapore/168/2020|EPI_ISL_462286|2020-03-20">
			<date value="2020.2158469945355" direction="forwards" units="years"/>
			<attr name="location">
				Singapore
			</attr>
		</taxon>
		<taxon id="hCoV-19/Singapore/169/2020|EPI_ISL_462287|2020-03-14">
			<date value="2020.1994535519125" direction="forwards" units="years"/>
			<attr name="location">
				Singapore
			</attr>
		</taxon>
		<taxon id="hCoV-19/Singapore/170/2020|EPI_ISL_462288|2020-04-15">
			<date value="2020.2868852459017" direction="forwards" units="years"/>
			<attr name="location">
				Singapore
			</attr>
		</taxon>
		<taxon id="hCoV-19/Singapore/171/2020|EPI_ISL_462289|2020-04-15">
			<date value="2020.2868852459017" direction="forwards" units="years"/>
			<attr name="location">
				Singapore
			</attr>
		</taxon>
		<taxon id="hCoV-19/Singapore/172/2020|EPI_ISL_462290|2020-03-19">
			<date value="2020.2131147540983" direction="forwards" units="years"/>
			<attr name="location">
				Singapore
			</attr>
		</taxon>
		<taxon id="hCoV-19/Singapore/173/2020|EPI_ISL_462291|2020-03-19">
			<date value="2020.2131147540983" direction="forwards" units="years"/>
			<attr name="location">
				Singapore
			</attr>
		</taxon>
		<taxon id="hCoV-19/Singapore/174/2020|EPI_ISL_462292|2020-03-17">
			<date value="2020.207650273224" direction="forwards" units="years"/>
			<attr name="location">
				Singapore
			</attr>
		</taxon>
		<taxon id="hCoV-19/Singapore/175/2020|EPI_ISL_462293|2020-02-09">
			<date value="2020.1065573770493" direction="forwards" units="years"/>
			<attr name="location">
				Singapore
			</attr>
		</taxon>
		<taxon id="hCoV-19/Singapore/176/2020|EPI_ISL_462294|2020-03-20">
			<date value="2020.2158469945355" direction="forwards" units="years"/>
			<attr name="location">
				Singapore
			</attr>
		</taxon>
		<taxon id="hCoV-19/Singapore/177/2020|EPI_ISL_462295|2020-03-21">
			<date value="2020.2185792349726" direction="forwards" units="years"/>
			<attr name="location">
				Singapore
			</attr>
		</taxon>
		<taxon id="hCoV-19/Singapore/178/2020|EPI_ISL_462296|2020-03-21">
			<date value="2020.2185792349726" direction="forwards" units="years"/>
			<attr name="location">
				Singapore
			</attr>
		</taxon>
		<taxon id="hCoV-19/Singapore/179/2020|EPI_ISL_462297|2020-03-21">
			<date value="2020.2185792349726" direction="forwards" units="years"/>
			<attr name="location">
				Singapore
			</attr>
		</taxon>
		<taxon id="hCoV-19/Singapore/180/2020|EPI_ISL_462298|2020-03-21">
			<date value="2020.2185792349726" direction="forwards" units="years"/>
			<attr name="location">
				Singapore
			</attr>
		</taxon>
		<taxon id="hCoV-19/Singapore/181/2020|EPI_ISL_462299|2020-03-21">
			<date value="2020.2185792349726" direction="forwards" units="years"/>
			<attr name="location">
				Singapore
			</attr>
		</taxon>
		<taxon id="hCoV-19/Singapore/182/2020|EPI_ISL_462300|2020-03-21">
			<date value="2020.2185792349726" direction="forwards" units="years"/>
			<attr name="location">
				Singapore
			</attr>
		</taxon>
		<taxon id="hCoV-19/Singapore/183/2020|EPI_ISL_462301|2020-03-21">
			<date value="2020.2185792349726" direction="forwards" units="years"/>
			<attr name="location">
				Singapore
			</attr>
		</taxon>
		<taxon id="hCoV-19/Singapore/184/2020|EPI_ISL_462302|2020-04-27">
			<date value="2020.3196721311476" direction="forwards" units="years"/>
			<attr name="location">
				Singapore
			</attr>
		</taxon>
		<taxon id="hCoV-19/Singapore/185/2020|EPI_ISL_462303|2020-04-28">
			<date value="2020.3224043715848" direction="forwards" units="years"/>
			<attr name="location">
				Singapore
			</attr>
		</taxon>
		<taxon id="hCoV-19/Singapore/186/2020|EPI_ISL_462304|2020-02-08">
			<date value="2020.103825136612" direction="forwards" units="years"/>
			<attr name="location">
				Singapore
			</attr>
		</taxon>
		<taxon id="hCoV-19/Singapore/187/2020|EPI_ISL_462305|2020-02-27">
			<date value="2020.155737704918" direction="forwards" units="years"/>
			<attr name="location">
				Singapore
			</attr>
		</taxon>
		<taxon id="hCoV-19/Singapore/188/2020|EPI_ISL_462306|2020-02-14">
			<date value="2020.120218579235" direction="forwards" units="years"/>
			<attr name="location">
				Singapore
			</attr>
		</taxon>
		<taxon id="hCoV-19/Singapore/189/2020|EPI_ISL_462307|2020-04-20">
			<date value="2020.3005464480875" direction="forwards" units="years"/>
			<attr name="location">
				Singapore
			</attr>
		</taxon>
		<taxon id="hCoV-19/Singapore/190/2020|EPI_ISL_462308|2020-04-20">
			<date value="2020.3005464480875" direction="forwards" units="years"/>
			<attr name="location">
				Singapore
			</attr>
		</taxon>
		<taxon id="hCoV-19/Singapore/191/2020|EPI_ISL_462309|2020-04-20">
			<date value="2020.3005464480875" direction="forwards" units="years"/>
			<attr name="location">
				Singapore
			</attr>
		</taxon>
		<taxon id="hCoV-19/Singapore/192/2020|EPI_ISL_462310|2020-04-20">
			<date value="2020.3005464480875" direction="forwards" units="years"/>
			<attr name="location">
				Singapore
			</attr>
		</taxon>
		<taxon id="hCoV-19/Singapore/193/2020|EPI_ISL_462311|2020-04-20">
			<date value="2020.3005464480875" direction="forwards" units="years"/>
			<attr name="location">
				Singapore
			</attr>
		</taxon>
		<taxon id="hCoV-19/Singapore/194/2020|EPI_ISL_462312|2020-04-20">
			<date value="2020.3005464480875" direction="forwards" units="years"/>
			<attr name="location">
				Singapore
			</attr>
		</taxon>
		<taxon id="hCoV-19/Singapore/195/2020|EPI_ISL_462313|2020-04-20">
			<date value="2020.3005464480875" direction="forwards" units="years"/>
			<attr name="location">
				Singapore
			</attr>
		</taxon>
		<taxon id="hCoV-19/Singapore/196/2020|EPI_ISL_462314|2020-04-20">
			<date value="2020.3005464480875" direction="forwards" units="years"/>
			<attr name="location">
				Singapore
			</attr>
		</taxon>
		<taxon id="hCoV-19/Singapore/197/2020|EPI_ISL_462315|2020-04-22">
			<date value="2020.3060109289618" direction="forwards" units="years"/>
			<attr name="location">
				Singapore
			</attr>
		</taxon>
		<taxon id="hCoV-19/Singapore/198/2020|EPI_ISL_462316|2020-04-23">
			<date value="2020.308743169399" direction="forwards" units="years"/>
			<attr name="location">
				Singapore
			</attr>
		</taxon>
		<taxon id="hCoV-19/Singapore/199/2020|EPI_ISL_462317|2020-04-23">
			<date value="2020.308743169399" direction="forwards" units="years"/>
			<attr name="location">
				Singapore
			</attr>
		</taxon>
		<taxon id="hCoV-19/Singapore/200/2020|EPI_ISL_462318|2020-04-23">
			<date value="2020.308743169399" direction="forwards" units="years"/>
			<attr name="location">
				Singapore
			</attr>
		</taxon>
		<taxon id="hCoV-19/Singapore/201/2020|EPI_ISL_462319|2020-04-24">
			<date value="2020.311475409836" direction="forwards" units="years"/>
			<attr name="location">
				Singapore
			</attr>
		</taxon>
		<taxon id="hCoV-19/Singapore/202/2020|EPI_ISL_462320|2020-04-25">
			<date value="2020.3142076502731" direction="forwards" units="years"/>
			<attr name="location">
				Singapore
			</attr>
		</taxon>
		<taxon id="hCoV-19/Singapore/203/2020|EPI_ISL_462321|2020-04-27">
			<date value="2020.3196721311476" direction="forwards" units="years"/>
			<attr name="location">
				Singapore
			</attr>
		</taxon>
		<taxon id="hCoV-19/Singapore/204/2020|EPI_ISL_462322|2020-04-27">
			<date value="2020.3196721311476" direction="forwards" units="years"/>
			<attr name="location">
				Singapore
			</attr>
		</taxon>
		<taxon id="hCoV-19/Singapore/205/2020|EPI_ISL_462323|2020-04-28">
			<date value="2020.3224043715848" direction="forwards" units="years"/>
			<attr name="location">
				Singapore
			</attr>
		</taxon>
		<taxon id="hCoV-19/Singapore/206/2020|EPI_ISL_462324|2020-04-28">
			<date value="2020.3224043715848" direction="forwards" units="years"/>
			<attr name="location">
				Singapore
			</attr>
		</taxon>
		<taxon id="hCoV-19/Singapore/207/2020|EPI_ISL_462325|2020-04-29">
			<date value="2020.3251366120219" direction="forwards" units="years"/>
			<attr name="location">
				Singapore
			</attr>
		</taxon>
		<taxon id="hCoV-19/Singapore/208/2020|EPI_ISL_462326|2020-04-29">
			<date value="2020.3251366120219" direction="forwards" units="years"/>
			<attr name="location">
				Singapore
			</attr>
		</taxon>
		<taxon id="hCoV-19/Singapore/209/2020|EPI_ISL_462327|2020-05-04">
			<date value="2020.3387978142077" direction="forwards" units="years"/>
			<attr name="location">
				Singapore
			</attr>
		</taxon>
		<taxon id="hCoV-19/Singapore/210/2020|EPI_ISL_462328|2020-03-09">
			<date value="2020.1857923497269" direction="forwards" units="years"/>
			<attr name="location">
				Singapore
			</attr>
		</taxon>
		<taxon id="hCoV-19/Singapore/211/2020|EPI_ISL_462329|2020-03-02">
			<date value="2020.1666666666667" direction="forwards" units="years"/>
			<attr name="location">
				Singapore
			</attr>
		</taxon>
		<taxon id="hCoV-19/Singapore/212/2020|EPI_ISL_462330|2020-03-14">
			<date value="2020.1994535519125" direction="forwards" units="years"/>
			<attr name="location">
				Singapore
			</attr>
		</taxon>
		<taxon id="hCoV-19/Singapore/213/2020|EPI_ISL_462331|2020-04-17">
			<date value="2020.292349726776" direction="forwards" units="years"/>
			<attr name="location">
				Singapore
			</attr>
		</taxon>
		<taxon id="hCoV-19/Singapore/214/2020|EPI_ISL_462332|2020-03-06">
			<date value="2020.1775956284152" direction="forwards" units="years"/>
			<attr name="location">
				Singapore
			</attr>
		</taxon>
		<taxon id="hCoV-19/Singapore/215/2020|EPI_ISL_462333|2020-03-26">
			<date value="2020.2322404371585" direction="forwards" units="years"/>
			<attr name="location">
				Singapore
			</attr>
		</taxon>
		<taxon id="hCoV-19/Singapore/216/2020|EPI_ISL_462334|2020-04-09">
			<date value="2020.2704918032787" direction="forwards" units="years"/>
			<attr name="location">
				Singapore
			</attr>
		</taxon>
		<taxon id="hCoV-19/Singapore/217/2020|EPI_ISL_462335|2020-03-31">
			<date value="2020.2459016393443" direction="forwards" units="years"/>
			<attr name="location">
				Singapore
			</attr>
		</taxon>
		<taxon id="hCoV-19/Singapore/218/2020|EPI_ISL_462336|2020-03-28">
			<date value="2020.2377049180327" direction="forwards" units="years"/>
			<attr name="location">
				Singapore
			</attr>
		</taxon>
		<taxon id="hCoV-19/Singapore/219/2020|EPI_ISL_462337|2020-04-07">
			<date value="2020.2650273224044" direction="forwards" units="years"/>
			<attr name="location">
				Singapore
			</attr>
		</taxon>
		<taxon id="hCoV-19/Singapore/220/2020|EPI_ISL_462338|2020-03-06">
			<date value="2020.1775956284152" direction="forwards" units="years"/>
			<attr name="location">
				Singapore
			</attr>
		</taxon>
		<taxon id="hCoV-19/Singapore/221/2020|EPI_ISL_462339|2020-03-23">
			<date value="2020.224043715847" direction="forwards" units="years"/>
			<attr name="location">
				Singapore
			</attr>
		</taxon>
		<taxon id="hCoV-19/Singapore/222/2020|EPI_ISL_462340|2020-04-07">
			<date value="2020.2650273224044" direction="forwards" units="years"/>
			<attr name="location">
				Singapore
			</attr>
		</taxon>
		<taxon id="hCoV-19/Singapore/223/2020|EPI_ISL_462341|2020-03-30">
			<date value="2020.2431693989072" direction="forwards" units="years"/>
			<attr name="location">
				Singapore
			</attr>
		</taxon>
		<taxon id="hCoV-19/Singapore/224/2020|EPI_ISL_462342|2020-03-30">
			<date value="2020.2431693989072" direction="forwards" units="years"/>
			<attr name="location">
				Singapore
			</attr>
		</taxon>
		<taxon id="hCoV-19/Singapore/225/2020|EPI_ISL_462343|2020-04-20">
			<date value="2020.3005464480875" direction="forwards" units="years"/>
			<attr name="location">
				Singapore
			</attr>
		</taxon>
		<taxon id="hCoV-19/Singapore/226/2020|EPI_ISL_462344|2020-04-19">
			<date value="2020.2978142076502" direction="forwards" units="years"/>
			<attr name="location">
				Singapore
			</attr>
		</taxon>
		<taxon id="hCoV-19/Singapore/227/2020|EPI_ISL_462345|2020-03-26">
			<date value="2020.2322404371585" direction="forwards" units="years"/>
			<attr name="location">
				Singapore
			</attr>
		</taxon>
		<taxon id="hCoV-19/Singapore/228/2020|EPI_ISL_462346|2020-03-30">
			<date value="2020.2431693989072" direction="forwards" units="years"/>
			<attr name="location">
				Singapore
			</attr>
		</taxon>
		<taxon id="hCoV-19/Singapore/229/2020|EPI_ISL_462347|2020-04-14">
			<date value="2020.2841530054645" direction="forwards" units="years"/>
			<attr name="location">
				Singapore
			</attr>
		</taxon>
		<taxon id="hCoV-19/Singapore/230/2020|EPI_ISL_462348|2020-04-06">
			<date value="2020.2622950819673" direction="forwards" units="years"/>
			<attr name="location">
				Singapore
			</attr>
		</taxon>
		<taxon id="hCoV-19/Singapore/231/2020|EPI_ISL_462349|2020-03-27">
			<date value="2020.2349726775956" direction="forwards" units="years"/>
			<attr name="location">
				Singapore
			</attr>
		</taxon>
		<taxon id="hCoV-19/Singapore/232/2020|EPI_ISL_462350|2020-03-31">
			<date value="2020.2459016393443" direction="forwards" units="years"/>
			<attr name="location">
				Singapore
			</attr>
		</taxon>
		<taxon id="hCoV-19/Singapore/233/2020|EPI_ISL_462351|2020-03-26">
			<date value="2020.2322404371585" direction="forwards" units="years"/>
			<attr name="location">
				Singapore
			</attr>
		</taxon>
		<taxon id="hCoV-19/Singapore/234/2020|EPI_ISL_462352|2020-04-09">
			<date value="2020.2704918032787" direction="forwards" units="years"/>
			<attr name="location">
				Singapore
			</attr>
		</taxon>
		<taxon id="hCoV-19/Singapore/235/2020|EPI_ISL_462353|2020-04-07">
			<date value="2020.2650273224044" direction="forwards" units="years"/>
			<attr name="location">
				Singapore
			</attr>
		</taxon>
		<taxon id="hCoV-19/Singapore/236/2020|EPI_ISL_462354|2020-04-07">
			<date value="2020.2650273224044" direction="forwards" units="years"/>
			<attr name="location">
				Singapore
			</attr>
		</taxon>
		<taxon id="hCoV-19/Singapore/237/2020|EPI_ISL_462355|2020-04-03">
			<date value="2020.2540983606557" direction="forwards" units="years"/>
			<attr name="location">
				Singapore
			</attr>
		</taxon>
		<taxon id="hCoV-19/Singapore/238/2020|EPI_ISL_462356|2020-04-07">
			<date value="2020.2650273224044" direction="forwards" units="years"/>
			<attr name="location">
				Singapore
			</attr>
		</taxon>
		<taxon id="hCoV-19/Singapore/239/2020|EPI_ISL_462357|2020-04-06">
			<date value="2020.2622950819673" direction="forwards" units="years"/>
			<attr name="location">
				Singapore
			</attr>
		</taxon>
		<taxon id="hCoV-19/Singapore/240/2020|EPI_ISL_462358|2020-03-24">
			<date value="2020.2267759562842" direction="forwards" units="years"/>
			<attr name="location">
				Singapore
			</attr>
		</taxon>
		<taxon id="hCoV-19/Singapore/241/2020|EPI_ISL_462359|2020-03-24">
			<date value="2020.2267759562842" direction="forwards" units="years"/>
			<attr name="location">
				Singapore
			</attr>
		</taxon>
		<taxon id="hCoV-19/Singapore/242/2020|EPI_ISL_462360|2020-04-02">
			<date value="2020.2513661202186" direction="forwards" units="years"/>
			<attr name="location">
				Singapore
			</attr>
		</taxon>
		<taxon id="hCoV-19/Singapore/243/2020|EPI_ISL_462361|2020-04-30">
			<date value="2020.327868852459" direction="forwards" units="years"/>
			<attr name="location">
				Singapore
			</attr>
		</taxon>
		<taxon id="hCoV-19/Singapore/244/2020|EPI_ISL_462362|2020-05-06">
			<date value="2020.344262295082" direction="forwards" units="years"/>
			<attr name="location">
				Singapore
			</attr>
		</taxon>
		<taxon id="hCoV-19/Singapore/245/2020|EPI_ISL_462363|2020-04-07">
			<date value="2020.2650273224044" direction="forwards" units="years"/>
			<attr name="location">
				Singapore
			</attr>
		</taxon>
		<taxon id="hCoV-19/Singapore/246/2020|EPI_ISL_462364|2020-03-21">
			<date value="2020.2185792349726" direction="forwards" units="years"/>
			<attr name="location">
				Singapore
			</attr>
		</taxon>
		<taxon id="hCoV-19/Singapore/247/2020|EPI_ISL_462365|2020-04-07">
			<date value="2020.2650273224044" direction="forwards" units="years"/>
			<attr name="location">
				Singapore
			</attr>
		</taxon>
		<taxon id="hCoV-19/Singapore/248/2020|EPI_ISL_462366|2020-03-21">
			<date value="2020.2185792349726" direction="forwards" units="years"/>
			<attr name="location">
				Singapore
			</attr>
		</taxon>
		<taxon id="hCoV-19/Singapore/249/2020|EPI_ISL_462367|2020-03-21">
			<date value="2020.2185792349726" direction="forwards" units="years"/>
			<attr name="location">
				Singapore
			</attr>
		</taxon>
		<taxon id="hCoV-19/Singapore/250/2020|EPI_ISL_462368|2020-04-01">
			<date value="2020.2486338797814" direction="forwards" units="years"/>
			<attr name="location">
				Singapore
			</attr>
		</taxon>
		<taxon id="hCoV-19/Singapore/251/2020|EPI_ISL_462369|2020-03-21">
			<date value="2020.2185792349726" direction="forwards" units="years"/>
			<attr name="location">
				Singapore
			</attr>
		</taxon>
		<taxon id="hCoV-19/Singapore/252/2020|EPI_ISL_462370|2020-03-21">
			<date value="2020.2185792349726" direction="forwards" units="years"/>
			<attr name="location">
				Singapore
			</attr>
		</taxon>
		<taxon id="hCoV-19/Singapore/253/2020|EPI_ISL_462371|2020-03-21">
			<date value="2020.2185792349726" direction="forwards" units="years"/>
			<attr name="location">
				Singapore
			</attr>
		</taxon>
		<taxon id="hCoV-19/Singapore/254/2020|EPI_ISL_462372|2020-05-15">
			<date value="2020.3688524590164" direction="forwards" units="years"/>
			<attr name="location">
				Singapore
			</attr>
		</taxon>
		<taxon id="hCoV-19/Singapore/255/2020|EPI_ISL_462373|2020-03-10">
			<date value="2020.188524590164" direction="forwards" units="years"/>
			<attr name="location">
				Singapore
			</attr>
		</taxon>
		<taxon id="hCoV-19/Singapore/256/2020|EPI_ISL_462374|2020-04-08">
			<date value="2020.2677595628415" direction="forwards" units="years"/>
			<attr name="location">
				Singapore
			</attr>
		</taxon>
		<taxon id="hCoV-19/Singapore/257/2020|EPI_ISL_462375|2020-04-09">
			<date value="2020.2704918032787" direction="forwards" units="years"/>
			<attr name="location">
				Singapore
			</attr>
		</taxon>
		<taxon id="hCoV-19/Singapore/258/2020|EPI_ISL_462376|2020-03-21">
			<date value="2020.2185792349726" direction="forwards" units="years"/>
			<attr name="location">
				Singapore
			</attr>
		</taxon>
		<taxon id="hCoV-19/Singapore/259/2020|EPI_ISL_462377|2020-04-07">
			<date value="2020.2650273224044" direction="forwards" units="years"/>
			<attr name="location">
				Singapore
			</attr>
		</taxon>
		<taxon id="hCoV-19/Singapore/260/2020|EPI_ISL_462378|2020-04-06">
			<date value="2020.2622950819673" direction="forwards" units="years"/>
			<attr name="location">
				Singapore
			</attr>
		</taxon>
		<taxon id="hCoV-19/Singapore/261/2020|EPI_ISL_462379|2020-04-09">
			<date value="2020.2704918032787" direction="forwards" units="years"/>
			<attr name="location">
				Singapore
			</attr>
		</taxon>
		<taxon id="hCoV-19/Singapore/262/2020|EPI_ISL_462380|2020-04-14">
			<date value="2020.2841530054645" direction="forwards" units="years"/>
			<attr name="location">
				Singapore
			</attr>
		</taxon>
		<taxon id="hCoV-19/Singapore/263/2020|EPI_ISL_462381|2020-04-09">
			<date value="2020.2704918032787" direction="forwards" units="years"/>
			<attr name="location">
				Singapore
			</attr>
		</taxon>
		<taxon id="hCoV-19/Singapore/264/2020|EPI_ISL_462382|2020-05-06">
			<date value="2020.344262295082" direction="forwards" units="years"/>
			<attr name="location">
				Singapore
			</attr>
		</taxon>
		<taxon id="hCoV-19/Singapore/265/2020|EPI_ISL_462383|2020-04-07">
			<date value="2020.2650273224044" direction="forwards" units="years"/>
			<attr name="location">
				Singapore
			</attr>
		</taxon>
		<taxon id="hCoV-19/Singapore/266/2020|EPI_ISL_462384|2020-04-07">
			<date value="2020.2650273224044" direction="forwards" units="years"/>
			<attr name="location">
				Singapore
			</attr>
		</taxon>
		<taxon id="hCoV-19/Singapore/267/2020|EPI_ISL_462385|2020-03-21">
			<date value="2020.2185792349726" direction="forwards" units="years"/>
			<attr name="location">
				Singapore
			</attr>
		</taxon>
		<taxon id="hCoV-19/Singapore/268/2020|EPI_ISL_462386|2020-03-21">
			<date value="2020.2185792349726" direction="forwards" units="years"/>
			<attr name="location">
				Singapore
			</attr>
		</taxon>
		<taxon id="hCoV-19/Singapore/269/2020|EPI_ISL_462387|2020-03-17">
			<date value="2020.207650273224" direction="forwards" units="years"/>
			<attr name="location">
				Singapore
			</attr>
		</taxon>
		<taxon id="hCoV-19/Singapore/270/2020|EPI_ISL_462388|2020-04-14">
			<date value="2020.2841530054645" direction="forwards" units="years"/>
			<attr name="location">
				Singapore
			</attr>
		</taxon>
		<taxon id="hCoV-19/Singapore/271/2020|EPI_ISL_462389|2020-03-20">
			<date value="2020.2158469945355" direction="forwards" units="years"/>
			<attr name="location">
				Singapore
			</attr>
		</taxon>
		<taxon id="hCoV-19/Singapore/272/2020|EPI_ISL_462390|2020-03-21">
			<date value="2020.2185792349726" direction="forwards" units="years"/>
			<attr name="location">
				Singapore
			</attr>
		</taxon>
		<taxon id="hCoV-19/Singapore/273/2020|EPI_ISL_462391|2020-03-21">
			<date value="2020.2185792349726" direction="forwards" units="years"/>
			<attr name="location">
				Singapore
			</attr>
		</taxon>
		<taxon id="hCoV-19/Singapore/274/2020|EPI_ISL_462392|2020-03-21">
			<date value="2020.2185792349726" direction="forwards" units="years"/>
			<attr name="location">
				Singapore
			</attr>
		</taxon>
		<taxon id="hCoV-19/Singapore/275/2020|EPI_ISL_462393|2020-05-06">
			<date value="2020.344262295082" direction="forwards" units="years"/>
			<attr name="location">
				Singapore
			</attr>
		</taxon>
		<taxon id="hCoV-19/Singapore/276/2020|EPI_ISL_462394|2020-04-14">
			<date value="2020.2841530054645" direction="forwards" units="years"/>
			<attr name="location">
				Singapore
			</attr>
		</taxon>
		<taxon id="hCoV-19/Singapore/277/2020|EPI_ISL_462395|2020-04-08">
			<date value="2020.2677595628415" direction="forwards" units="years"/>
			<attr name="location">
				Singapore
			</attr>
		</taxon>
		<taxon id="hCoV-19/Singapore/278/2020|EPI_ISL_462396|2020-03-21">
			<date value="2020.2185792349726" direction="forwards" units="years"/>
			<attr name="location">
				Singapore
			</attr>
		</taxon>
		<taxon id="hCoV-19/Singapore/279/2020|EPI_ISL_462397|2020-04-17">
			<date value="2020.292349726776" direction="forwards" units="years"/>
			<attr name="location">
				Singapore
			</attr>
		</taxon>
		<taxon id="hCoV-19/Singapore/280/2020|EPI_ISL_462398|2020-04-08">
			<date value="2020.2677595628415" direction="forwards" units="years"/>
			<attr name="location">
				Singapore
			</attr>
		</taxon>
		<taxon id="hCoV-19/Singapore/281/2020|EPI_ISL_462399|2020-04-14">
			<date value="2020.2841530054645" direction="forwards" units="years"/>
			<attr name="location">
				Singapore
			</attr>
		</taxon>
		<taxon id="hCoV-19/Singapore/282/2020|EPI_ISL_462400|2020-04-09">
			<date value="2020.2704918032787" direction="forwards" units="years"/>
			<attr name="location">
				Singapore
			</attr>
		</taxon>
		<taxon id="hCoV-19/Singapore/283/2020|EPI_ISL_462401|2020-03-17">
			<date value="2020.207650273224" direction="forwards" units="years"/>
			<attr name="location">
				Singapore
			</attr>
		</taxon>
		<taxon id="hCoV-19/Singapore/284/2020|EPI_ISL_462402|2020-04-09">
			<date value="2020.2704918032787" direction="forwards" units="years"/>
			<attr name="location">
				Singapore
			</attr>
		</taxon>
		<taxon id="hCoV-19/Singapore/285/2020|EPI_ISL_462403|2020-04-14">
			<date value="2020.2841530054645" direction="forwards" units="years"/>
			<attr name="location">
				Singapore
			</attr>
		</taxon>
		<taxon id="hCoV-19/Singapore/286/2020|EPI_ISL_462404|2020-03-21">
			<date value="2020.2185792349726" direction="forwards" units="years"/>
			<attr name="location">
				Singapore
			</attr>
		</taxon>
		<taxon id="hCoV-19/Singapore/287/2020|EPI_ISL_462405|2020-03-18">
			<date value="2020.2103825136612" direction="forwards" units="years"/>
			<attr name="location">
				Singapore
			</attr>
		</taxon>
		<taxon id="hCoV-19/Singapore/288/2020|EPI_ISL_462406|2020-04-30">
			<date value="2020.327868852459" direction="forwards" units="years"/>
			<attr name="location">
				Singapore
			</attr>
		</taxon>
		<taxon id="hCoV-19/Singapore/289/2020|EPI_ISL_462407|2020-04-06">
			<date value="2020.2622950819673" direction="forwards" units="years"/>
			<attr name="location">
				Singapore
			</attr>
		</taxon>
		<taxon id="hCoV-19/Singapore/290/2020|EPI_ISL_462408|2020-04-14">
			<date value="2020.2841530054645" direction="forwards" units="years"/>
			<attr name="location">
				Singapore
			</attr>
		</taxon>
		<taxon id="hCoV-19/Singapore/291/2020|EPI_ISL_462409|2020-03-17">
			<date value="2020.207650273224" direction="forwards" units="years"/>
			<attr name="location">
				Singapore
			</attr>
		</taxon>
		<taxon id="hCoV-19/Singapore/292/2020|EPI_ISL_462410|2020-03-20">
			<date value="2020.2158469945355" direction="forwards" units="years"/>
			<attr name="location">
				Singapore
			</attr>
		</taxon>
		<taxon id="hCoV-19/Singapore/293/2020|EPI_ISL_462411|2020-04-30">
			<date value="2020.327868852459" direction="forwards" units="years"/>
			<attr name="location">
				Singapore
			</attr>
		</taxon>
		<taxon id="hCoV-19/Singapore/294/2020|EPI_ISL_462412|2020-05-03">
			<date value="2020.3360655737704" direction="forwards" units="years"/>
			<attr name="location">
				Singapore
			</attr>
		</taxon>
		<taxon id="hCoV-19/Singapore/295/2020|EPI_ISL_462413|2020-04-07">
			<date value="2020.2650273224044" direction="forwards" units="years"/>
			<attr name="location">
				Singapore
			</attr>
		</taxon>
		<taxon id="hCoV-19/Singapore/296/2020|EPI_ISL_462414|2020-04-09">
			<date value="2020.2704918032787" direction="forwards" units="years"/>
			<attr name="location">
				Singapore
			</attr>
		</taxon>
		<taxon id="hCoV-19/Singapore/297/2020|EPI_ISL_462415|2020-03-20">
			<date value="2020.2158469945355" direction="forwards" units="years"/>
			<attr name="location">
				Singapore
			</attr>
		</taxon>
		<taxon id="hCoV-19/Singapore/298/2020|EPI_ISL_462416|2020-03-16">
			<date value="2020.204918032787" direction="forwards" units="years"/>
			<attr name="location">
				Singapore
			</attr>
		</taxon>
		<taxon id="hCoV-19/Singapore/299/2020|EPI_ISL_462417|2020-04-14">
			<date value="2020.2841530054645" direction="forwards" units="years"/>
			<attr name="location">
				Singapore
			</attr>
		</taxon>
		<taxon id="hCoV-19/Singapore/300/2020|EPI_ISL_462418|2020-04-01">
			<date value="2020.2486338797814" direction="forwards" units="years"/>
			<attr name="location">
				Singapore
			</attr>
		</taxon>
		<taxon id="hCoV-19/Singapore/301/2020|EPI_ISL_462419|2020-04-06">
			<date value="2020.2622950819673" direction="forwards" units="years"/>
			<attr name="location">
				Singapore
			</attr>
		</taxon>
		<taxon id="hCoV-19/Singapore/302/2020|EPI_ISL_462420|2020-03-21">
			<date value="2020.2185792349726" direction="forwards" units="years"/>
			<attr name="location">
				Singapore
			</attr>
		</taxon>
		<taxon id="hCoV-19/Singapore/303/2020|EPI_ISL_462421|2020-04-06">
			<date value="2020.2622950819673" direction="forwards" units="years"/>
			<attr name="location">
				Singapore
			</attr>
		</taxon>
		<taxon id="hCoV-19/Singapore/304/2020|EPI_ISL_462422|2020-03-21">
			<date value="2020.2185792349726" direction="forwards" units="years"/>
			<attr name="location">
				Singapore
			</attr>
		</taxon>
		<taxon id="hCoV-19/Singapore/305/2020|EPI_ISL_462423|2020-04-14">
			<date value="2020.2841530054645" direction="forwards" units="years"/>
			<attr name="location">
				Singapore
			</attr>
		</taxon>
		<taxon id="hCoV-19/Singapore/306/2020|EPI_ISL_462424|2020-04-14">
			<date value="2020.2841530054645" direction="forwards" units="years"/>
			<attr name="location">
				Singapore
			</attr>
		</taxon>
		<taxon id="hCoV-19/Singapore/307/2020|EPI_ISL_462425|2020-04-14">
			<date value="2020.2841530054645" direction="forwards" units="years"/>
			<attr name="location">
				Singapore
			</attr>
		</taxon>
		<taxon id="hCoV-19/Singapore/308/2020|EPI_ISL_462426|2020-04-14">
			<date value="2020.2841530054645" direction="forwards" units="years"/>
			<attr name="location">
				Singapore
			</attr>
		</taxon>
		<taxon id="hCoV-19/Singapore/309/2020|EPI_ISL_462427|2020-05-15">
			<date value="2020.3688524590164" direction="forwards" units="years"/>
			<attr name="location">
				Singapore
			</attr>
		</taxon>
		<taxon id="hCoV-19/Singapore/310/2020|EPI_ISL_462428|2020-04-06">
			<date value="2020.2622950819673" direction="forwards" units="years"/>
			<attr name="location">
				Singapore
			</attr>
		</taxon>
		<taxon id="hCoV-19/Singapore/311/2020|EPI_ISL_462429|2020-03-17">
			<date value="2020.207650273224" direction="forwards" units="years"/>
			<attr name="location">
				Singapore
			</attr>
		</taxon>
		<taxon id="hCoV-19/Singapore/312/2020|EPI_ISL_462430|2020-04-14">
			<date value="2020.2841530054645" direction="forwards" units="years"/>
			<attr name="location">
				Singapore
			</attr>
		</taxon>
		<taxon id="hCoV-19/Singapore/313/2020|EPI_ISL_462431|2020-03-21">
			<date value="2020.2185792349726" direction="forwards" units="years"/>
			<attr name="location">
				Singapore
			</attr>
		</taxon>
		<taxon id="hCoV-19/Singapore/314/2020|EPI_ISL_462432|2020-03-17">
			<date value="2020.207650273224" direction="forwards" units="years"/>
			<attr name="location">
				Singapore
			</attr>
		</taxon>
		<taxon id="hCoV-19/Singapore/315/2020|EPI_ISL_462433|2020-02-19">
			<date value="2020.1338797814208" direction="forwards" units="years"/>
			<attr name="location">
				Singapore
			</attr>
		</taxon>
		<taxon id="hCoV-19/Singapore/326/2020|EPI_ISL_469080|2020-04-17">
			<date value="2020.292349726776" direction="forwards" units="years"/>
			<attr name="location">
				Singapore
			</attr>
		</taxon>
		<taxon id="hCoV-19/Singapore/327/2020|EPI_ISL_469081|2020-04-14">
			<date value="2020.2841530054645" direction="forwards" units="years"/>
			<attr name="location">
				Singapore
			</attr>
		</taxon>
		<taxon id="hCoV-19/Singapore/328/2020|EPI_ISL_469082|2020-04-17">
			<date value="2020.292349726776" direction="forwards" units="years"/>
			<attr name="location">
				Singapore
			</attr>
		</taxon>
		<taxon id="hCoV-19/Singapore/329/2020|EPI_ISL_469083|2020-04-17">
			<date value="2020.292349726776" direction="forwards" units="years"/>
			<attr name="location">
				Singapore
			</attr>
		</taxon>
		<taxon id="hCoV-19/Singapore/330/2020|EPI_ISL_469084|2020-04-17">
			<date value="2020.292349726776" direction="forwards" units="years"/>
			<attr name="location">
				Singapore
			</attr>
		</taxon>
		<taxon id="hCoV-19/Singapore/331/2020|EPI_ISL_469085|2020-04-17">
			<date value="2020.292349726776" direction="forwards" units="years"/>
			<attr name="location">
				Singapore
			</attr>
		</taxon>
		<taxon id="hCoV-19/Singapore/332/2020|EPI_ISL_469086|2020-04-17">
			<date value="2020.292349726776" direction="forwards" units="years"/>
			<attr name="location">
				Singapore
			</attr>
		</taxon>
		<taxon id="hCoV-19/Singapore/333/2020|EPI_ISL_469087|2020-04-17">
			<date value="2020.292349726776" direction="forwards" units="years"/>
			<attr name="location">
				Singapore
			</attr>
		</taxon>
		<taxon id="hCoV-19/Singapore/334/2020|EPI_ISL_469088|2020-04-17">
			<date value="2020.292349726776" direction="forwards" units="years"/>
			<attr name="location">
				Singapore
			</attr>
		</taxon>
		<taxon id="hCoV-19/Singapore/335/2020|EPI_ISL_469089|2020-04-14">
			<date value="2020.2841530054645" direction="forwards" units="years"/>
			<attr name="location">
				Singapore
			</attr>
		</taxon>
		<taxon id="hCoV-19/Singapore/336/2020|EPI_ISL_469090|2020-04-17">
			<date value="2020.292349726776" direction="forwards" units="years"/>
			<attr name="location">
				Singapore
			</attr>
		</taxon>
		<taxon id="hCoV-19/Singapore/337/2020|EPI_ISL_469091|2020-04-17">
			<date value="2020.292349726776" direction="forwards" units="years"/>
			<attr name="location">
				Singapore
			</attr>
		</taxon>
		<taxon id="hCoV-19/Singapore/338/2020|EPI_ISL_469092|2020-04-17">
			<date value="2020.292349726776" direction="forwards" units="years"/>
			<attr name="location">
				Singapore
			</attr>
		</taxon>
		<taxon id="hCoV-19/Singapore/339/2020|EPI_ISL_469093|2020-04-17">
			<date value="2020.292349726776" direction="forwards" units="years"/>
			<attr name="location">
				Singapore
			</attr>
		</taxon>
		<taxon id="hCoV-19/Singapore/340/2020|EPI_ISL_469094|2020-04-17">
			<date value="2020.292349726776" direction="forwards" units="years"/>
			<attr name="location">
				Singapore
			</attr>
		</taxon>
		<taxon id="hCoV-19/Singapore/341/2020|EPI_ISL_469095|2020-04-16">
			<date value="2020.2896174863388" direction="forwards" units="years"/>
			<attr name="location">
				Singapore
			</attr>
		</taxon>
		<taxon id="hCoV-19/Singapore/342/2020|EPI_ISL_469096|2020-05-05">
			<date value="2020.3415300546449" direction="forwards" units="years"/>
			<attr name="location">
				Singapore
			</attr>
		</taxon>
		<taxon id="hCoV-19/Singapore/343/2020|EPI_ISL_469097|2020-04-09">
			<date value="2020.2704918032787" direction="forwards" units="years"/>
			<attr name="location">
				Singapore
			</attr>
		</taxon>
		<taxon id="hCoV-19/Singapore/344/2020|EPI_ISL_469098|2020-04-01">
			<date value="2020.2486338797814" direction="forwards" units="years"/>
			<attr name="location">
				Singapore
			</attr>
		</taxon>
		<taxon id="hCoV-19/Singapore/345/2020|EPI_ISL_469099|2020-04-08">
			<date value="2020.2677595628415" direction="forwards" units="years"/>
			<attr name="location">
				Singapore
			</attr>
		</taxon>
		<taxon id="hCoV-19/Singapore/323ilmn/2020|EPI_ISL_469100|2020-03-26">
			<date value="2020.2322404371585" direction="forwards" units="years"/>
			<attr name="location">
				Singapore
			</attr>
		</taxon>
		<taxon id="hCoV-19/Singapore/346/2020|EPI_ISL_469101|2020-04-08">
			<date value="2020.2677595628415" direction="forwards" units="years"/>
			<attr name="location">
				Singapore
			</attr>
		</taxon>
		<taxon id="hCoV-19/Singapore/347/2020|EPI_ISL_469102|2020-05-20">
			<date value="2020.3825136612022" direction="forwards" units="years"/>
			<attr name="location">
				Singapore
			</attr>
		</taxon>
		<taxon id="hCoV-19/Singapore/348/2020|EPI_ISL_469103|2020-03-31">
			<date value="2020.2459016393443" direction="forwards" units="years"/>
			<attr name="location">
				Singapore
			</attr>
		</taxon>
		<taxon id="hCoV-19/Singapore/349/2020|EPI_ISL_469104|2020-03-31">
			<date value="2020.2459016393443" direction="forwards" units="years"/>
			<attr name="location">
				Singapore
			</attr>
		</taxon>
		<taxon id="hCoV-19/Singapore/350/2020|EPI_ISL_469105|2020-04-06">
			<date value="2020.2622950819673" direction="forwards" units="years"/>
			<attr name="location">
				Singapore
			</attr>
		</taxon>
		<taxon id="hCoV-19/Singapore/351/2020|EPI_ISL_469106|2020-03-28">
			<date value="2020.2377049180327" direction="forwards" units="years"/>
			<attr name="location">
				Singapore
			</attr>
		</taxon>
		<taxon id="hCoV-19/Singapore/352/2020|EPI_ISL_469107|2020-05-28">
			<date value="2020.4043715846994" direction="forwards" units="years"/>
			<attr name="location">
				Singapore
			</attr>
		</taxon>
		<taxon id="hCoV-19/Singapore/353/2020|EPI_ISL_469108|2020-05-14">
			<date value="2020.3661202185792" direction="forwards" units="years"/>
			<attr name="location">
				Singapore
			</attr>
		</taxon>
		<taxon id="hCoV-19/Singapore/354/2020|EPI_ISL_469109|2020-04-07">
			<date value="2020.2650273224044" direction="forwards" units="years"/>
			<attr name="location">
				Singapore
			</attr>
		</taxon>
		<taxon id="hCoV-19/Singapore/355/2020|EPI_ISL_469110|2020-04-08">
			<date value="2020.2677595628415" direction="forwards" units="years"/>
			<attr name="location">
				Singapore
			</attr>
		</taxon>
		<taxon id="hCoV-19/Singapore/356/2020|EPI_ISL_469111|2020-04-08">
			<date value="2020.2677595628415" direction="forwards" units="years"/>
			<attr name="location">
				Singapore
			</attr>
		</taxon>
		<taxon id="hCoV-19/Singapore/357/2020|EPI_ISL_469112|2020-04-07">
			<date value="2020.2650273224044" direction="forwards" units="years"/>
			<attr name="location">
				Singapore
			</attr>
		</taxon>
		<taxon id="hCoV-19/Singapore/358/2020|EPI_ISL_469113|2020-04-06">
			<date value="2020.2622950819673" direction="forwards" units="years"/>
			<attr name="location">
				Singapore
			</attr>
		</taxon>
		<taxon id="hCoV-19/Singapore/359/2020|EPI_ISL_469114|2020-04-06">
			<date value="2020.2622950819673" direction="forwards" units="years"/>
			<attr name="location">
				Singapore
			</attr>
		</taxon>
		<taxon id="hCoV-19/Singapore/360/2020|EPI_ISL_469115|2020-05-20">
			<date value="2020.3825136612022" direction="forwards" units="years"/>
			<attr name="location">
				Singapore
			</attr>
		</taxon>
		<taxon id="hCoV-19/Singapore/362/2020|EPI_ISL_469117|2020-04-13">
			<date value="2020.2814207650274" direction="forwards" units="years"/>
			<attr name="location">
				Singapore
			</attr>
		</taxon>
		<taxon id="hCoV-19/Singapore/363/2020|EPI_ISL_469118|2020-04-08">
			<date value="2020.2677595628415" direction="forwards" units="years"/>
			<attr name="location">
				Singapore
			</attr>
		</taxon>
		<taxon id="hCoV-19/Singapore/364/2020|EPI_ISL_469119|2020-04-20">
			<date value="2020.3005464480875" direction="forwards" units="years"/>
			<attr name="location">
				Singapore
			</attr>
		</taxon>
		<taxon id="hCoV-19/Singapore/365/2020|EPI_ISL_469120|2020-04-06">
			<date value="2020.2622950819673" direction="forwards" units="years"/>
			<attr name="location">
				Singapore
			</attr>
		</taxon>
		<taxon id="hCoV-19/Singapore/366/2020|EPI_ISL_469121|2020-03-31">
			<date value="2020.2459016393443" direction="forwards" units="years"/>
			<attr name="location">
				Singapore
			</attr>
		</taxon>
		<taxon id="hCoV-19/Singapore/373/2020|EPI_ISL_469122|2020-04-03">
			<date value="2020.2540983606557" direction="forwards" units="years"/>
			<attr name="location">
				Singapore
			</attr>
		</taxon>
		<taxon id="hCoV-19/Singapore/374/2020|EPI_ISL_469123|2020-04-06">
			<date value="2020.2622950819673" direction="forwards" units="years"/>
			<attr name="location">
				Singapore
			</attr>
		</taxon>
		<taxon id="hCoV-19/Singapore/375/2020|EPI_ISL_469124|2020-03-19">
			<date value="2020.2131147540983" direction="forwards" units="years"/>
			<attr name="location">
				Singapore
			</attr>
		</taxon>
		<taxon id="hCoV-19/Singapore/376/2020|EPI_ISL_469125|2020-04-04">
			<date value="2020.2568306010928" direction="forwards" units="years"/>
			<attr name="location">
				Singapore
			</attr>
		</taxon>
		<taxon id="hCoV-19/Singapore/377/2020|EPI_ISL_469126|2020-04-11">
			<date value="2020.275956284153" direction="forwards" units="years"/>
			<attr name="location">
				Singapore
			</attr>
		</taxon>
		<taxon id="hCoV-19/Singapore/378/2020|EPI_ISL_469127|2020-03-25">
			<date value="2020.2295081967213" direction="forwards" units="years"/>
			<attr name="location">
				Singapore
			</attr>
		</taxon>
		<taxon id="hCoV-19/Singapore/379/2020|EPI_ISL_469128|2020-04-17">
			<date value="2020.292349726776" direction="forwards" units="years"/>
			<attr name="location">
				Singapore
			</attr>
		</taxon>
		<taxon id="hCoV-19/Singapore/380/2020|EPI_ISL_469129|2020-04-05">
			<date value="2020.25956284153" direction="forwards" units="years"/>
			<attr name="location">
				Singapore
			</attr>
		</taxon>
		<taxon id="hCoV-19/Singapore/381/2020|EPI_ISL_469130|2020-04-17">
			<date value="2020.292349726776" direction="forwards" units="years"/>
			<attr name="location">
				Singapore
			</attr>
		</taxon>
		<taxon id="hCoV-19/Singapore/382/2020|EPI_ISL_469131|2020-04-17">
			<date value="2020.292349726776" direction="forwards" units="years"/>
			<attr name="location">
				Singapore
			</attr>
		</taxon>
		<taxon id="hCoV-19/Singapore/383/2020|EPI_ISL_469132|2020-02-15">
			<date value="2020.122950819672" direction="forwards" units="years"/>
			<attr name="location">
				Singapore
			</attr>
		</taxon>
		<taxon id="hCoV-19/Singapore/384/2020|EPI_ISL_469133|2020-04-10">
			<date value="2020.2732240437158" direction="forwards" units="years"/>
			<attr name="location">
				Singapore
			</attr>
		</taxon>
		<taxon id="hCoV-19/Singapore/385/2020|EPI_ISL_469134|2020-04-17">
			<date value="2020.292349726776" direction="forwards" units="years"/>
			<attr name="location">
				Singapore
			</attr>
		</taxon>
		<taxon id="hCoV-19/Singapore/386/2020|EPI_ISL_469135|2020-04-17">
			<date value="2020.292349726776" direction="forwards" units="years"/>
			<attr name="location">
				Singapore
			</attr>
		</taxon>
		<taxon id="hCoV-19/Singapore/387/2020|EPI_ISL_469136|2020-04-17">
			<date value="2020.292349726776" direction="forwards" units="years"/>
			<attr name="location">
				Singapore
			</attr>
		</taxon>
		<taxon id="hCoV-19/Singapore/388/2020|EPI_ISL_469137|2020-04-17">
			<date value="2020.292349726776" direction="forwards" units="years"/>
			<attr name="location">
				Singapore
			</attr>
		</taxon>
		<taxon id="hCoV-19/Singapore/389/2020|EPI_ISL_469138|2020-04-17">
			<date value="2020.292349726776" direction="forwards" units="years"/>
			<attr name="location">
				Singapore
			</attr>
		</taxon>
		<taxon id="hCoV-19/Singapore/390/2020|EPI_ISL_469139|2020-06-06">
			<date value="2020.4289617486338" direction="forwards" units="years"/>
			<attr name="location">
				Singapore
			</attr>
		</taxon>
		<taxon id="hCoV-19/Singapore/391/2020|EPI_ISL_469140|2020-04-17">
			<date value="2020.292349726776" direction="forwards" units="years"/>
			<attr name="location">
				Singapore
			</attr>
		</taxon>
		<taxon id="hCoV-19/Singapore/392/2020|EPI_ISL_469141|2020-04-17">
			<date value="2020.292349726776" direction="forwards" units="years"/>
			<attr name="location">
				Singapore
			</attr>
		</taxon>
		<taxon id="hCoV-19/Singapore/393/2020|EPI_ISL_469142|2020-04-17">
			<date value="2020.292349726776" direction="forwards" units="years"/>
			<attr name="location">
				Singapore
			</attr>
		</taxon>
		<taxon id="hCoV-19/Singapore/394/2020|EPI_ISL_469143|2020-03-09">
			<date value="2020.1857923497269" direction="forwards" units="years"/>
			<attr name="location">
				Singapore
			</attr>
		</taxon>
		<taxon id="hCoV-19/Singapore/395/2020|EPI_ISL_469144|2020-04-17">
			<date value="2020.292349726776" direction="forwards" units="years"/>
			<attr name="location">
				Singapore
			</attr>
		</taxon>
		<taxon id="hCoV-19/Singapore/396/2020|EPI_ISL_469145|2020-04-17">
			<date value="2020.292349726776" direction="forwards" units="years"/>
			<attr name="location">
				Singapore
			</attr>
		</taxon>
		<taxon id="hCoV-19/Singapore/397/2020|EPI_ISL_469146|2020-06-06">
			<date value="2020.4289617486338" direction="forwards" units="years"/>
			<attr name="location">
				Singapore
			</attr>
		</taxon>
		<taxon id="hCoV-19/Singapore/398/2020|EPI_ISL_469147|2020-05-21">
			<date value="2020.3852459016393" direction="forwards" units="years"/>
			<attr name="location">
				Singapore
			</attr>
		</taxon>
		<taxon id="hCoV-19/Singapore/399/2020|EPI_ISL_469148|2020-04-17">
			<date value="2020.292349726776" direction="forwards" units="years"/>
			<attr name="location">
				Singapore
			</attr>
		</taxon>
		<taxon id="hCoV-19/Singapore/400/2020|EPI_ISL_469149|2020-04-17">
			<date value="2020.292349726776" direction="forwards" units="years"/>
			<attr name="location">
				Singapore
			</attr>
		</taxon>
		<taxon id="hCoV-19/Singapore/401/2020|EPI_ISL_469150|2020-04-17">
			<date value="2020.292349726776" direction="forwards" units="years"/>
			<attr name="location">
				Singapore
			</attr>
		</taxon>
		<taxon id="hCoV-19/Singapore/402/2020|EPI_ISL_469151|2020-04-17">
			<date value="2020.292349726776" direction="forwards" units="years"/>
			<attr name="location">
				Singapore
			</attr>
		</taxon>
		<taxon id="hCoV-19/Singapore/403/2020|EPI_ISL_469152|2020-04-17">
			<date value="2020.292349726776" direction="forwards" units="years"/>
			<attr name="location">
				Singapore
			</attr>
		</taxon>
		<taxon id="hCoV-19/Singapore/404/2020|EPI_ISL_469153|2020-04-17">
			<date value="2020.292349726776" direction="forwards" units="years"/>
			<attr name="location">
				Singapore
			</attr>
		</taxon>
		<taxon id="hCoV-19/Singapore/405/2020|EPI_ISL_469154|2020-04-17">
			<date value="2020.292349726776" direction="forwards" units="years"/>
			<attr name="location">
				Singapore
			</attr>
		</taxon>
		<taxon id="hCoV-19/Singapore/406/2020|EPI_ISL_469155|2020-04-17">
			<date value="2020.292349726776" direction="forwards" units="years"/>
			<attr name="location">
				Singapore
			</attr>
		</taxon>
		<taxon id="hCoV-19/Singapore/72/2020|EPI_ISL_469274|2020-04-06">
			<date value="2020.2622950819673" direction="forwards" units="years"/>
			<attr name="location">
				Singapore
			</attr>
		</taxon>
		<taxon id="hCoV-19/Singapore/320/2020|EPI_ISL_475937|2020-05-19">
			<date value="2020.379781420765" direction="forwards" units="years"/>
			<attr name="location">
				Singapore
			</attr>
		</taxon>
		<taxon id="hCoV-19/Singapore/407/2020|EPI_ISL_475938|2020-04-28">
			<date value="2020.3224043715848" direction="forwards" units="years"/>
			<attr name="location">
				Singapore
			</attr>
		</taxon>
		<taxon id="hCoV-19/Singapore/408/2020|EPI_ISL_475939|2020-04-21">
			<date value="2020.3032786885246" direction="forwards" units="years"/>
			<attr name="location">
				Singapore
			</attr>
		</taxon>
		<taxon id="hCoV-19/Singapore/409/2020|EPI_ISL_475940|2020-04-22">
			<date value="2020.3060109289618" direction="forwards" units="years"/>
			<attr name="location">
				Singapore
			</attr>
		</taxon>
		<taxon id="hCoV-19/Singapore/410/2020|EPI_ISL_475941|2020-04-21">
			<date value="2020.3032786885246" direction="forwards" units="years"/>
			<attr name="location">
				Singapore
			</attr>
		</taxon>
		<taxon id="hCoV-19/Singapore/411/2020|EPI_ISL_475942|2020-04-28">
			<date value="2020.3224043715848" direction="forwards" units="years"/>
			<attr name="location">
				Singapore
			</attr>
		</taxon>
		<taxon id="hCoV-19/Singapore/412/2020|EPI_ISL_475943|2020-05-18">
			<date value="2020.377049180328" direction="forwards" units="years"/>
			<attr name="location">
				Singapore
			</attr>
		</taxon>
		<taxon id="hCoV-19/Singapore/413/2020|EPI_ISL_475944|2020-04-21">
			<date value="2020.3032786885246" direction="forwards" units="years"/>
			<attr name="location">
				Singapore
			</attr>
		</taxon>
		<taxon id="hCoV-19/Singapore/414/2020|EPI_ISL_475945|2020-04-24">
			<date value="2020.311475409836" direction="forwards" units="years"/>
			<attr name="location">
				Singapore
			</attr>
		</taxon>
		<taxon id="hCoV-19/Singapore/415/2020|EPI_ISL_475946|2020-04-26">
			<date value="2020.3169398907103" direction="forwards" units="years"/>
			<attr name="location">
				Singapore
			</attr>
		</taxon>
		<taxon id="hCoV-19/Singapore/416/2020|EPI_ISL_475947|2020-04-21">
			<date value="2020.3032786885246" direction="forwards" units="years"/>
			<attr name="location">
				Singapore
			</attr>
		</taxon>
		<taxon id="hCoV-19/Singapore/417/2020|EPI_ISL_475948|2020-03-18">
			<date value="2020.2103825136612" direction="forwards" units="years"/>
			<attr name="location">
				Singapore
			</attr>
		</taxon>
		<taxon id="hCoV-19/Singapore/418/2020|EPI_ISL_475949|2020-03-18">
			<date value="2020.2103825136612" direction="forwards" units="years"/>
			<attr name="location">
				Singapore
			</attr>
		</taxon>
		<taxon id="hCoV-19/Singapore/419/2020|EPI_ISL_475950|2020-03-18">
			<date value="2020.2103825136612" direction="forwards" units="years"/>
			<attr name="location">
				Singapore
			</attr>
		</taxon>
		<taxon id="hCoV-19/Singapore/420/2020|EPI_ISL_475951|2020-04-09">
			<date value="2020.2704918032787" direction="forwards" units="years"/>
			<attr name="location">
				Singapore
			</attr>
		</taxon>
		<taxon id="hCoV-19/Singapore/421/2020|EPI_ISL_475952|2020-04-09">
			<date value="2020.2704918032787" direction="forwards" units="years"/>
			<attr name="location">
				Singapore
			</attr>
		</taxon>
		<taxon id="hCoV-19/Singapore/422/2020|EPI_ISL_475953|2020-04-09">
			<date value="2020.2704918032787" direction="forwards" units="years"/>
			<attr name="location">
				Singapore
			</attr>
		</taxon>
		<taxon id="hCoV-19/Singapore/423/2020|EPI_ISL_475954|2020-03-14">
			<date value="2020.1994535519125" direction="forwards" units="years"/>
			<attr name="location">
				Singapore
			</attr>
		</taxon>
		<taxon id="hCoV-19/Singapore/424/2020|EPI_ISL_475955|2020-03-21">
			<date value="2020.2185792349726" direction="forwards" units="years"/>
			<attr name="location">
				Singapore
			</attr>
		</taxon>
		<taxon id="hCoV-19/Singapore/425/2020|EPI_ISL_475956|2020-03-20">
			<date value="2020.2158469945355" direction="forwards" units="years"/>
			<attr name="location">
				Singapore
			</attr>
		</taxon>
		<taxon id="hCoV-19/Singapore/426/2020|EPI_ISL_475957|2020-03-20">
			<date value="2020.2158469945355" direction="forwards" units="years"/>
			<attr name="location">
				Singapore
			</attr>
		</taxon>
		<taxon id="hCoV-19/Singapore/427/2020|EPI_ISL_475958|2020-03-20">
			<date value="2020.2158469945355" direction="forwards" units="years"/>
			<attr name="location">
				Singapore
			</attr>
		</taxon>
		<taxon id="hCoV-19/Singapore/428/2020|EPI_ISL_475959|2020-03-20">
			<date value="2020.2158469945355" direction="forwards" units="years"/>
			<attr name="location">
				Singapore
			</attr>
		</taxon>
		<taxon id="hCoV-19/Singapore/429/2020|EPI_ISL_475960|2020-03-20">
			<date value="2020.2158469945355" direction="forwards" units="years"/>
			<attr name="location">
				Singapore
			</attr>
		</taxon>
		<taxon id="hCoV-19/Singapore/430/2020|EPI_ISL_475961|2020-03-16">
			<date value="2020.204918032787" direction="forwards" units="years"/>
			<attr name="location">
				Singapore
			</attr>
		</taxon>
		<taxon id="hCoV-19/Singapore/431/2020|EPI_ISL_475962|2020-03-17">
			<date value="2020.207650273224" direction="forwards" units="years"/>
			<attr name="location">
				Singapore
			</attr>
		</taxon>
		<taxon id="hCoV-19/Singapore/432/2020|EPI_ISL_475963|2020-03-18">
			<date value="2020.2103825136612" direction="forwards" units="years"/>
			<attr name="location">
				Singapore
			</attr>
		</taxon>
		<taxon id="hCoV-19/Singapore/433/2020|EPI_ISL_475964|2020-03-18">
			<date value="2020.2103825136612" direction="forwards" units="years"/>
			<attr name="location">
				Singapore
			</attr>
		</taxon>
		<taxon id="hCoV-19/Singapore/434/2020|EPI_ISL_475965|2020-03-13">
			<date value="2020.1967213114754" direction="forwards" units="years"/>
			<attr name="location">
				Singapore
			</attr>
		</taxon>
		<taxon id="hCoV-19/Singapore/435/2020|EPI_ISL_475966|2020-03-13">
			<date value="2020.1967213114754" direction="forwards" units="years"/>
			<attr name="location">
				Singapore
			</attr>
		</taxon>
		<taxon id="hCoV-19/Singapore/436/2020|EPI_ISL_475967|2020-04-09">
			<date value="2020.2704918032787" direction="forwards" units="years"/>
			<attr name="location">
				Singapore
			</attr>
		</taxon>
		<taxon id="hCoV-19/Singapore/437/2020|EPI_ISL_475968|2020-03-20">
			<date value="2020.2158469945355" direction="forwards" units="years"/>
			<attr name="location">
				Singapore
			</attr>
		</taxon>
		<taxon id="hCoV-19/Singapore/438/2020|EPI_ISL_475969|2020-03-20">
			<date value="2020.2158469945355" direction="forwards" units="years"/>
			<attr name="location">
				Singapore
			</attr>
		</taxon>
		<taxon id="hCoV-19/Singapore/439/2020|EPI_ISL_475970|2020-03-24">
			<date value="2020.2267759562842" direction="forwards" units="years"/>
			<attr name="location">
				Singapore
			</attr>
		</taxon>
		<taxon id="hCoV-19/Singapore/440/2020|EPI_ISL_475971|2020-04-08">
			<date value="2020.2677595628415" direction="forwards" units="years"/>
			<attr name="location">
				Singapore
			</attr>
		</taxon>
		<taxon id="hCoV-19/Singapore/441/2020|EPI_ISL_475972|2020-04-08">
			<date value="2020.2677595628415" direction="forwards" units="years"/>
			<attr name="location">
				Singapore
			</attr>
		</taxon>
		<taxon id="hCoV-19/Singapore/442/2020|EPI_ISL_475973|2020-04-15">
			<date value="2020.2868852459017" direction="forwards" units="years"/>
			<attr name="location">
				Singapore
			</attr>
		</taxon>
		<taxon id="hCoV-19/Singapore/443/2020|EPI_ISL_475974|2020-04-15">
			<date value="2020.2868852459017" direction="forwards" units="years"/>
			<attr name="location">
				Singapore
			</attr>
		</taxon>
		<taxon id="hCoV-19/Singapore/444/2020|EPI_ISL_475975|2020-04-15">
			<date value="2020.2868852459017" direction="forwards" units="years"/>
			<attr name="location">
				Singapore
			</attr>
		</taxon>
		<taxon id="hCoV-19/Singapore/445/2020|EPI_ISL_475976|2020-04-15">
			<date value="2020.2868852459017" direction="forwards" units="years"/>
			<attr name="location">
				Singapore
			</attr>
		</taxon>
		<taxon id="hCoV-19/Singapore/446/2020|EPI_ISL_475977|2020-04-15">
			<date value="2020.2868852459017" direction="forwards" units="years"/>
			<attr name="location">
				Singapore
			</attr>
		</taxon>
		<taxon id="hCoV-19/Singapore/447/2020|EPI_ISL_475978|2020-04-15">
			<date value="2020.2868852459017" direction="forwards" units="years"/>
			<attr name="location">
				Singapore
			</attr>
		</taxon>
		<taxon id="hCoV-19/Singapore/448/2020|EPI_ISL_475979|2020-04-15">
			<date value="2020.2868852459017" direction="forwards" units="years"/>
			<attr name="location">
				Singapore
			</attr>
		</taxon>
		<taxon id="hCoV-19/Singapore/449/2020|EPI_ISL_475980|2020-04-15">
			<date value="2020.2868852459017" direction="forwards" units="years"/>
			<attr name="location">
				Singapore
			</attr>
		</taxon>
		<taxon id="hCoV-19/Singapore/450/2020|EPI_ISL_475981|2020-03-19">
			<date value="2020.2131147540983" direction="forwards" units="years"/>
			<attr name="location">
				Singapore
			</attr>
		</taxon>
		<taxon id="hCoV-19/Singapore/451/2020|EPI_ISL_475982|2020-03-19">
			<date value="2020.2131147540983" direction="forwards" units="years"/>
			<attr name="location">
				Singapore
			</attr>
		</taxon>
		<taxon id="hCoV-19/Singapore/452/2020|EPI_ISL_475983|2020-03-19">
			<date value="2020.2131147540983" direction="forwards" units="years"/>
			<attr name="location">
				Singapore
			</attr>
		</taxon>
		<taxon id="hCoV-19/Singapore/453/2020|EPI_ISL_475984|2020-03-19">
			<date value="2020.2131147540983" direction="forwards" units="years"/>
			<attr name="location">
				Singapore
			</attr>
		</taxon>
		<taxon id="hCoV-19/Singapore/454/2020|EPI_ISL_475985|2020-03-19">
			<date value="2020.2131147540983" direction="forwards" units="years"/>
			<attr name="location">
				Singapore
			</attr>
		</taxon>
		<taxon id="hCoV-19/Singapore/455/2020|EPI_ISL_475986|2020-03-19">
			<date value="2020.2131147540983" direction="forwards" units="years"/>
			<attr name="location">
				Singapore
			</attr>
		</taxon>
		<taxon id="hCoV-19/Singapore/456/2020|EPI_ISL_475987|2020-03-19">
			<date value="2020.2131147540983" direction="forwards" units="years"/>
			<attr name="location">
				Singapore
			</attr>
		</taxon>
		<taxon id="hCoV-19/Singapore/457/2020|EPI_ISL_475988|2020-03-19">
			<date value="2020.2131147540983" direction="forwards" units="years"/>
			<attr name="location">
				Singapore
			</attr>
		</taxon>
		<taxon id="hCoV-19/Singapore/458/2020|EPI_ISL_475989|2020-04-20">
			<date value="2020.3005464480875" direction="forwards" units="years"/>
			<attr name="location">
				Singapore
			</attr>
		</taxon>
		<taxon id="hCoV-19/Singapore/459/2020|EPI_ISL_475990|2020-04-20">
			<date value="2020.3005464480875" direction="forwards" units="years"/>
			<attr name="location">
				Singapore
			</attr>
		</taxon>
		<taxon id="hCoV-19/Singapore/460/2020|EPI_ISL_475991|2020-04-20">
			<date value="2020.3005464480875" direction="forwards" units="years"/>
			<attr name="location">
				Singapore
			</attr>
		</taxon>
		<taxon id="hCoV-19/Singapore/461/2020|EPI_ISL_475992|2020-04-25">
			<date value="2020.3142076502731" direction="forwards" units="years"/>
			<attr name="location">
				Singapore
			</attr>
		</taxon>
		<taxon id="hCoV-19/Singapore/462/2020|EPI_ISL_475993|2020-04-27">
			<date value="2020.3196721311476" direction="forwards" units="years"/>
			<attr name="location">
				Singapore
			</attr>
		</taxon>
		<taxon id="hCoV-19/Singapore/463/2020|EPI_ISL_475994|2020-05-04">
			<date value="2020.3387978142077" direction="forwards" units="years"/>
			<attr name="location">
				Singapore
			</attr>
		</taxon>
		<taxon id="hCoV-19/Singapore/464/2020|EPI_ISL_475995|2020-05-04">
			<date value="2020.3387978142077" direction="forwards" units="years"/>
			<attr name="location">
				Singapore
			</attr>
		</taxon>
		<taxon id="hCoV-19/Singapore/465/2020|EPI_ISL_475996|2020-03-05">
			<date value="2020.1748633879781" direction="forwards" units="years"/>
			<attr name="location">
				Singapore
			</attr>
		</taxon>
		<taxon id="hCoV-19/Singapore/466/2020|EPI_ISL_475997|2020-01-31">
			<date value="2020.0819672131147" direction="forwards" units="years"/>
			<attr name="location">
				Singapore
			</attr>
		</taxon>
		<taxon id="hCoV-19/Singapore/467/2020|EPI_ISL_475998|2020-02-28">
			<date value="2020.1584699453551" direction="forwards" units="years"/>
			<attr name="location">
				Singapore
			</attr>
		</taxon>
		<taxon id="hCoV-19/Singapore/468/2020|EPI_ISL_475999|2020-02-14">
			<date value="2020.120218579235" direction="forwards" units="years"/>
			<attr name="location">
				Singapore
			</attr>
		</taxon>
		<taxon id="hCoV-19/Singapore/469/2020|EPI_ISL_476795|2020-02-19">
			<date value="2020.1338797814208" direction="forwards" units="years"/>
			<attr name="location">
				Singapore
			</attr>
		</taxon>
		<taxon id="hCoV-19/Singapore/27nan/2020|EPI_ISL_476796|2020-03-06">
			<date value="2020.1775956284152" direction="forwards" units="years"/>
			<attr name="location">
				Singapore
			</attr>
		</taxon>
		<taxon id="hCoV-19/Singapore/28nan/2020|EPI_ISL_476797|2020-03-05">
			<date value="2020.1748633879781" direction="forwards" units="years"/>
			<attr name="location">
				Singapore
			</attr>
		</taxon>
		<taxon id="hCoV-19/Singapore/109nan/2020|EPI_ISL_476805|2020-03-10">
			<date value="2020.188524590164" direction="forwards" units="years"/>
			<attr name="location">
				Singapore
			</attr>
		</taxon>
		<taxon id="hCoV-19/Singapore/471/2020|EPI_ISL_476806|2020-03-15">
			<date value="2020.2021857923498" direction="forwards" units="years"/>
			<attr name="location">
				Singapore
			</attr>
		</taxon>
		<taxon id="hCoV-19/Singapore/472/2020|EPI_ISL_476807|2020-03-13">
			<date value="2020.1967213114754" direction="forwards" units="years"/>
			<attr name="location">
				Singapore
			</attr>
		</taxon>
		<taxon id="hCoV-19/Singapore/49nan/2020|EPI_ISL_476808|2020-03-07">
			<date value="2020.1803278688524" direction="forwards" units="years"/>
			<attr name="location">
				Singapore
			</attr>
		</taxon>
		<taxon id="hCoV-19/Singapore/473/2020|EPI_ISL_476809|2020-03-09">
			<date value="2020.1857923497269" direction="forwards" units="years"/>
			<attr name="location">
				Singapore
			</attr>
		</taxon>
		<taxon id="hCoV-19/Singapore/474/2020|EPI_ISL_476810|2020-03-08">
			<date value="2020.1830601092897" direction="forwards" units="years"/>
			<attr name="location">
				Singapore
			</attr>
		</taxon>
		<taxon id="hCoV-19/Singapore/475/2020|EPI_ISL_476811|2020-03-09">
			<date value="2020.1857923497269" direction="forwards" units="years"/>
			<attr name="location">
				Singapore
			</attr>
		</taxon>
		<taxon id="hCoV-19/Singapore/476/2020|EPI_ISL_476812|2020-03-10">
			<date value="2020.188524590164" direction="forwards" units="years"/>
			<attr name="location">
				Singapore
			</attr>
		</taxon>
		<taxon id="hCoV-19/Singapore/477/2020|EPI_ISL_476813|2020-03-10">
			<date value="2020.188524590164" direction="forwards" units="years"/>
			<attr name="location">
				Singapore
			</attr>
		</taxon>
		<taxon id="hCoV-19/Singapore/478/2020|EPI_ISL_476814|2020-03-13">
			<date value="2020.1967213114754" direction="forwards" units="years"/>
			<attr name="location">
				Singapore
			</attr>
		</taxon>
		<taxon id="hCoV-19/Singapore/479/2020|EPI_ISL_476815|2020-03-11">
			<date value="2020.191256830601" direction="forwards" units="years"/>
			<attr name="location">
				Singapore
			</attr>
		</taxon>
		<taxon id="hCoV-19/Singapore/482/2020|EPI_ISL_476816|2020-03-15">
			<date value="2020.2021857923498" direction="forwards" units="years"/>
			<attr name="location">
				Singapore
			</attr>
		</taxon>
		<taxon id="hCoV-19/Singapore/483/2020|EPI_ISL_476817|2020-03-16">
			<date value="2020.204918032787" direction="forwards" units="years"/>
			<attr name="location">
				Singapore
			</attr>
		</taxon>
		<taxon id="hCoV-19/Singapore/455nan/2020|EPI_ISL_476818|2020-03-20">
			<date value="2020.2158469945355" direction="forwards" units="years"/>
			<attr name="location">
				Singapore
			</attr>
		</taxon>
		<taxon id="hCoV-19/Singapore/274nan/2020|EPI_ISL_476819|2020-03-22">
			<date value="2020.22131147541" direction="forwards" units="years"/>
			<attr name="location">
				Singapore
			</attr>
		</taxon>
		<taxon id="hCoV-19/Singapore/486/2020|EPI_ISL_476820|2020-03-25">
			<date value="2020.2295081967213" direction="forwards" units="years"/>
			<attr name="location">
				Singapore
			</attr>
		</taxon>
		<taxon id="hCoV-19/Singapore/487/2020|EPI_ISL_476821|2020-03-26">
			<date value="2020.2322404371585" direction="forwards" units="years"/>
			<attr name="location">
				Singapore
			</attr>
		</taxon>
		<taxon id="hCoV-19/Singapore/470/2020|EPI_ISL_477170|2020-02-16">
			<date value="2020.1256830601094" direction="forwards" units="years"/>
			<attr name="location">
				Singapore
			</attr>
		</taxon>
		<taxon id="hCoV-19/Singapore/481/2020|EPI_ISL_477171|2020-03-16">
			<date value="2020.204918032787" direction="forwards" units="years"/>
			<attr name="location">
				Singapore
			</attr>
		</taxon>
		<taxon id="hCoV-19/Singapore/431nan/2020|EPI_ISL_477172|2020-03-18">
			<date value="2020.2103825136612" direction="forwards" units="years"/>
			<attr name="location">
				Singapore
			</attr>
		</taxon>
		<taxon id="hCoV-19/Singapore/451nan/2020|EPI_ISL_477174|2020-03-20">
			<date value="2020.2158469945355" direction="forwards" units="years"/>
			<attr name="location">
				Singapore
			</attr>
		</taxon>
		<taxon id="hCoV-19/Singapore/485/2020|EPI_ISL_477175|2020-03-22">
			<date value="2020.22131147541" direction="forwards" units="years"/>
			<attr name="location">
				Singapore
			</attr>
		</taxon>
		<taxon id="hCoV-19/Singapore/159nan/2020|EPI_ISL_477177|2020-03-21">
			<date value="2020.2185792349726" direction="forwards" units="years"/>
			<attr name="location">
				Singapore
			</attr>
		</taxon>
		<taxon id="hCoV-19/Singapore/278nan/2020|EPI_ISL_477178|2020-03-22">
			<date value="2020.22131147541" direction="forwards" units="years"/>
			<attr name="location">
				Singapore
			</attr>
		</taxon>
		<taxon id="hCoV-19/Singapore/268nan/2020|EPI_ISL_477180|2020-06-22">
			<date value="2020.4726775956285" direction="forwards" units="years"/>
			<attr name="location">
				Singapore
			</attr>
		</taxon>
		<taxon id="hCoV-19/Singapore/488/2020|EPI_ISL_477182|2020-04-13">
			<date value="2020.2814207650274" direction="forwards" units="years"/>
			<attr name="location">
				Singapore
			</attr>
		</taxon>
		<taxon id="hCoV-19/Singapore/489/2020|EPI_ISL_477184|2020-04-13">
			<date value="2020.2814207650274" direction="forwards" units="years"/>
			<attr name="location">
				Singapore
			</attr>
		</taxon>
		<taxon id="hCoV-19/Singapore/490/2020|EPI_ISL_477187|2020-04-26">
			<date value="2020.3169398907103" direction="forwards" units="years"/>
			<attr name="location">
				Singapore
			</attr>
		</taxon>
		<taxon id="hCoV-19/Singapore/491/2020|EPI_ISL_477188|2020-04-26">
			<date value="2020.3169398907103" direction="forwards" units="years"/>
			<attr name="location">
				Singapore
			</attr>
		</taxon>
		<taxon id="hCoV-19/Singapore/492/2020|EPI_ISL_477189|2020-04-26">
			<date value="2020.3169398907103" direction="forwards" units="years"/>
			<attr name="location">
				Singapore
			</attr>
		</taxon>
		<taxon id="hCoV-19/Singapore/493/2020|EPI_ISL_477190|2020-04-26">
			<date value="2020.3169398907103" direction="forwards" units="years"/>
			<attr name="location">
				Singapore
			</attr>
		</taxon>
		<taxon id="hCoV-19/Singapore/494/2020|EPI_ISL_477191|2020-04-26">
			<date value="2020.3169398907103" direction="forwards" units="years"/>
			<attr name="location">
				Singapore
			</attr>
		</taxon>
		<taxon id="hCoV-19/Singapore/495/2020|EPI_ISL_477192|2020-04-27">
			<date value="2020.3196721311476" direction="forwards" units="years"/>
			<attr name="location">
				Singapore
			</attr>
		</taxon>
		<taxon id="hCoV-19/Singapore/526/2020|EPI_ISL_479482|2020-04-26">
			<date value="2020.3169398907103" direction="forwards" units="years"/>
			<attr name="location">
				Singapore
			</attr>
		</taxon>
		<taxon id="hCoV-19/Singapore/527/2020|EPI_ISL_479483|2020-04-26">
			<date value="2020.3169398907103" direction="forwards" units="years"/>
			<attr name="location">
				Singapore
			</attr>
		</taxon>
		<taxon id="hCoV-19/Singapore/528/2020|EPI_ISL_479484|2020-04-27">
			<date value="2020.3196721311476" direction="forwards" units="years"/>
			<attr name="location">
				Singapore
			</attr>
		</taxon>
		<taxon id="hCoV-19/Singapore/529/2020|EPI_ISL_479485|2020-04-26">
			<date value="2020.3169398907103" direction="forwards" units="years"/>
			<attr name="location">
				Singapore
			</attr>
		</taxon>
		<taxon id="hCoV-19/Singapore/530/2020|EPI_ISL_479486|2020-04-26">
			<date value="2020.3169398907103" direction="forwards" units="years"/>
			<attr name="location">
				Singapore
			</attr>
		</taxon>
		<taxon id="hCoV-19/Singapore/531/2020|EPI_ISL_479487|2020-04-26">
			<date value="2020.3169398907103" direction="forwards" units="years"/>
			<attr name="location">
				Singapore
			</attr>
		</taxon>
		<taxon id="hCoV-19/Singapore/532/2020|EPI_ISL_479488|2020-04-26">
			<date value="2020.3169398907103" direction="forwards" units="years"/>
			<attr name="location">
				Singapore
			</attr>
		</taxon>
		<taxon id="hCoV-19/Singapore/533/2020|EPI_ISL_479489|2020-04-26">
			<date value="2020.3169398907103" direction="forwards" units="years"/>
			<attr name="location">
				Singapore
			</attr>
		</taxon>
		<taxon id="hCoV-19/Singapore/534/2020|EPI_ISL_479490|2020-04-27">
			<date value="2020.3196721311476" direction="forwards" units="years"/>
			<attr name="location">
				Singapore
			</attr>
		</taxon>
		<taxon id="hCoV-19/Singapore/535/2020|EPI_ISL_479491|2020-04-26">
			<date value="2020.3169398907103" direction="forwards" units="years"/>
			<attr name="location">
				Singapore
			</attr>
		</taxon>
		<taxon id="hCoV-19/Singapore/536/2020|EPI_ISL_479492|2020-04-26">
			<date value="2020.3169398907103" direction="forwards" units="years"/>
			<attr name="location">
				Singapore
			</attr>
		</taxon>
		<taxon id="hCoV-19/Singapore/496/2020|EPI_ISL_479574|2020-04-20">
			<date value="2020.3005464480875" direction="forwards" units="years"/>
			<attr name="location">
				Singapore
			</attr>
		</taxon>
		<taxon id="hCoV-19/Singapore/497/2020|EPI_ISL_479575|2020-04-19">
			<date value="2020.2978142076502" direction="forwards" units="years"/>
			<attr name="location">
				Singapore
			</attr>
		</taxon>
		<taxon id="hCoV-19/Singapore/498/2020|EPI_ISL_479576|2020-04-18">
			<date value="2020.295081967213" direction="forwards" units="years"/>
			<attr name="location">
				Singapore
			</attr>
		</taxon>
		<taxon id="hCoV-19/Singapore/499/2020|EPI_ISL_479577|2020-04-17">
			<date value="2020.292349726776" direction="forwards" units="years"/>
			<attr name="location">
				Singapore
			</attr>
		</taxon>
		<taxon id="hCoV-19/Singapore/500/2020|EPI_ISL_479578|2020-04-16">
			<date value="2020.2896174863388" direction="forwards" units="years"/>
			<attr name="location">
				Singapore
			</attr>
		</taxon>
		<taxon id="hCoV-19/Singapore/501/2020|EPI_ISL_479579|2020-04-06">
			<date value="2020.2622950819673" direction="forwards" units="years"/>
			<attr name="location">
				Singapore
			</attr>
		</taxon>
		<taxon id="hCoV-19/Singapore/502/2020|EPI_ISL_479580|2020-04-06">
			<date value="2020.2622950819673" direction="forwards" units="years"/>
			<attr name="location">
				Singapore
			</attr>
		</taxon>
		<taxon id="hCoV-19/Singapore/503/2020|EPI_ISL_479581|2020-04-06">
			<date value="2020.2622950819673" direction="forwards" units="years"/>
			<attr name="location">
				Singapore
			</attr>
		</taxon>
		<taxon id="hCoV-19/Singapore/504/2020|EPI_ISL_479582|2020-04-20">
			<date value="2020.3005464480875" direction="forwards" units="years"/>
			<attr name="location">
				Singapore
			</attr>
		</taxon>
		<taxon id="hCoV-19/Singapore/505/2020|EPI_ISL_479583|2020-06-06">
			<date value="2020.4289617486338" direction="forwards" units="years"/>
			<attr name="location">
				Singapore
			</attr>
		</taxon>
		<taxon id="hCoV-19/Singapore/506/2020|EPI_ISL_479584|2020-05-15">
			<date value="2020.3688524590164" direction="forwards" units="years"/>
			<attr name="location">
				Singapore
			</attr>
		</taxon>
		<taxon id="hCoV-19/Singapore/507/2020|EPI_ISL_479585|2020-05-15">
			<date value="2020.3688524590164" direction="forwards" units="years"/>
			<attr name="location">
				Singapore
			</attr>
		</taxon>
		<taxon id="hCoV-19/Singapore/508/2020|EPI_ISL_479586|2020-05-15">
			<date value="2020.3688524590164" direction="forwards" units="years"/>
			<attr name="location">
				Singapore
			</attr>
		</taxon>
		<taxon id="hCoV-19/Singapore/509/2020|EPI_ISL_479587|2020-05-20">
			<date value="2020.3825136612022" direction="forwards" units="years"/>
			<attr name="location">
				Singapore
			</attr>
		</taxon>
		<taxon id="hCoV-19/Singapore/510/2020|EPI_ISL_479588|2020-05-22">
			<date value="2020.3879781420765" direction="forwards" units="years"/>
			<attr name="location">
				Singapore
			</attr>
		</taxon>
		<taxon id="hCoV-19/Singapore/511/2020|EPI_ISL_479589|2020-05-22">
			<date value="2020.3879781420765" direction="forwards" units="years"/>
			<attr name="location">
				Singapore
			</attr>
		</taxon>
		<taxon id="hCoV-19/Singapore/512/2020|EPI_ISL_479590|2020-05-23">
			<date value="2020.3907103825136" direction="forwards" units="years"/>
			<attr name="location">
				Singapore
			</attr>
		</taxon>
		<taxon id="hCoV-19/Singapore/513/2020|EPI_ISL_479591|2020-05-23">
			<date value="2020.3907103825136" direction="forwards" units="years"/>
			<attr name="location">
				Singapore
			</attr>
		</taxon>
		<taxon id="hCoV-19/Singapore/514/2020|EPI_ISL_479592|2020-05-24">
			<date value="2020.3934426229507" direction="forwards" units="years"/>
			<attr name="location">
				Singapore
			</attr>
		</taxon>
		<taxon id="hCoV-19/Singapore/515/2020|EPI_ISL_479593|2020-05-26">
			<date value="2020.3989071038252" direction="forwards" units="years"/>
			<attr name="location">
				Singapore
			</attr>
		</taxon>
		<taxon id="hCoV-19/Singapore/516/2020|EPI_ISL_479594|2020-05-27">
			<date value="2020.4016393442623" direction="forwards" units="years"/>
			<attr name="location">
				Singapore
			</attr>
		</taxon>
		<taxon id="hCoV-19/Singapore/517/2020|EPI_ISL_479595|2020-05-27">
			<date value="2020.4016393442623" direction="forwards" units="years"/>
			<attr name="location">
				Singapore
			</attr>
		</taxon>
		<taxon id="hCoV-19/Singapore/518/2020|EPI_ISL_479596|2020-04-15">
			<date value="2020.2868852459017" direction="forwards" units="years"/>
			<attr name="location">
				Singapore
			</attr>
		</taxon>
		<taxon id="hCoV-19/Singapore/519/2020|EPI_ISL_479597|2020-04-15">
			<date value="2020.2868852459017" direction="forwards" units="years"/>
			<attr name="location">
				Singapore
			</attr>
		</taxon>
		<taxon id="hCoV-19/Singapore/520/2020|EPI_ISL_479598|2020-04-15">
			<date value="2020.2868852459017" direction="forwards" units="years"/>
			<attr name="location">
				Singapore
			</attr>
		</taxon>
		<taxon id="hCoV-19/Singapore/521/2020|EPI_ISL_479599|2020-04-15">
			<date value="2020.2868852459017" direction="forwards" units="years"/>
			<attr name="location">
				Singapore
			</attr>
		</taxon>
		<taxon id="hCoV-19/Singapore/522/2020|EPI_ISL_479600|2020-04-15">
			<date value="2020.2868852459017" direction="forwards" units="years"/>
			<attr name="location">
				Singapore
			</attr>
		</taxon>
		<taxon id="hCoV-19/Singapore/523/2020|EPI_ISL_479601|2020-04-15">
			<date value="2020.2868852459017" direction="forwards" units="years"/>
			<attr name="location">
				Singapore
			</attr>
		</taxon>
		<taxon id="hCoV-19/Singapore/524/2020|EPI_ISL_479602|2020-04-14">
			<date value="2020.2841530054645" direction="forwards" units="years"/>
			<attr name="location">
				Singapore
			</attr>
		</taxon>
		<taxon id="hCoV-19/Singapore/525/2020|EPI_ISL_479603|2020-04-14">
			<date value="2020.2841530054645" direction="forwards" units="years"/>
			<attr name="location">
				Singapore
			</attr>
		</taxon>
		<taxon id="hCoV-19/Singapore/24nan/2020|EPI_ISL_482672|2020-03-03">
			<date value="2020.1693989071039" direction="forwards" units="years"/>
			<attr name="location">
				Singapore
			</attr>
		</taxon>
		<taxon id="hCoV-19/Singapore/372/2020|EPI_ISL_482673|2020-04-04">
			<date value="2020.2568306010928" direction="forwards" units="years"/>
			<attr name="location">
				Singapore
			</attr>
		</taxon>
		<taxon id="hCoV-19/Singapore/371/2020|EPI_ISL_482674|2020-04-06">
			<date value="2020.2622950819673" direction="forwards" units="years"/>
			<attr name="location">
				Singapore
			</attr>
		</taxon>
		<taxon id="hCoV-19/Singapore/370/2020|EPI_ISL_482675|2020-04-06">
			<date value="2020.2622950819673" direction="forwards" units="years"/>
			<attr name="location">
				Singapore
			</attr>
		</taxon>
		<taxon id="hCoV-19/Singapore/368nan/2020|EPI_ISL_482676|2020-04-05">
			<date value="2020.25956284153" direction="forwards" units="years"/>
			<attr name="location">
				Singapore
			</attr>
		</taxon>
		<taxon id="hCoV-19/Singapore/367/2020|EPI_ISL_482677|2020-03-17">
			<date value="2020.207650273224" direction="forwards" units="years"/>
			<attr name="location">
				Singapore
			</attr>
		</taxon>
		<taxon id="hCoV-19/Singapore/1nan/2020|EPI_ISL_482678|2020-01-23">
			<date value="2020.0601092896175" direction="forwards" units="years"/>
			<attr name="location">
				Singapore
			</attr>
		</taxon>
		<taxon id="hCoV-19/Singapore/2nan/2020|EPI_ISL_482679|2020-01-27">
			<date value="2020.0710382513662" direction="forwards" units="years"/>
			<attr name="location">
				Singapore
			</attr>
		</taxon>
		<taxon id="hCoV-19/Singapore/6nan/2020|EPI_ISL_482680|2020-02-09">
			<date value="2020.1065573770493" direction="forwards" units="years"/>
			<attr name="location">
				Singapore
			</attr>
		</taxon>
		<taxon id="hCoV-19/Singapore/369/2020|EPI_ISL_482681|2020-04-06">
			<date value="2020.2622950819673" direction="forwards" units="years"/>
			<attr name="location">
				Singapore
			</attr>
		</taxon>
		<taxon id="hCoV-19/Singapore/544/2020|EPI_ISL_482682|2020-06-02">
			<date value="2020.4180327868853" direction="forwards" units="years"/>
			<attr name="location">
				Singapore
			</attr>
		</taxon>
		<taxon id="hCoV-19/Singapore/318/2020|EPI_ISL_482683|2020-06-02">
			<date value="2020.4180327868853" direction="forwards" units="years"/>
			<attr name="location">
				Singapore
			</attr>
		</taxon>
		<taxon id="hCoV-19/Singapore/316/2020|EPI_ISL_482684|2020-06-02">
			<date value="2020.4180327868853" direction="forwards" units="years"/>
			<attr name="location">
				Singapore
			</attr>
		</taxon>
		<taxon id="hCoV-19/Singapore/537/2020|EPI_ISL_482685|2020-06-02">
			<date value="2020.4180327868853" direction="forwards" units="years"/>
			<attr name="location">
				Singapore
			</attr>
		</taxon>
		<taxon id="hCoV-19/Singapore/538/2020|EPI_ISL_482686|2020-06-02">
			<date value="2020.4180327868853" direction="forwards" units="years"/>
			<attr name="location">
				Singapore
			</attr>
		</taxon>
		<taxon id="hCoV-19/Singapore/539/2020|EPI_ISL_482687|2020-06-02">
			<date value="2020.4180327868853" direction="forwards" units="years"/>
			<attr name="location">
				Singapore
			</attr>
		</taxon>
		<taxon id="hCoV-19/Singapore/540/2020|EPI_ISL_482688|2020-06-02">
			<date value="2020.4180327868853" direction="forwards" units="years"/>
			<attr name="location">
				Singapore
			</attr>
		</taxon>
		<taxon id="hCoV-19/Singapore/541/2020|EPI_ISL_482689|2020-06-02">
			<date value="2020.4180327868853" direction="forwards" units="years"/>
			<attr name="location">
				Singapore
			</attr>
		</taxon>
		<taxon id="hCoV-19/Singapore/542/2020|EPI_ISL_482690|2020-06-02">
			<date value="2020.4180327868853" direction="forwards" units="years"/>
			<attr name="location">
				Singapore
			</attr>
		</taxon>
		<taxon id="hCoV-19/Singapore/543/2020|EPI_ISL_482691|2020-06-02">
			<date value="2020.4180327868853" direction="forwards" units="years"/>
			<attr name="location">
				Singapore
			</attr>
		</taxon>
		<taxon id="hCoV-19/Singapore/545/2020|EPI_ISL_482692|2020-05-28">
			<date value="2020.4043715846994" direction="forwards" units="years"/>
			<attr name="location">
				Singapore
			</attr>
		</taxon>
		<taxon id="hCoV-19/Singapore/546/2020|EPI_ISL_482693|2020-05-27">
			<date value="2020.4016393442623" direction="forwards" units="years"/>
			<attr name="location">
				Singapore
			</attr>
		</taxon>
		<taxon id="hCoV-19/Singapore/547/2020|EPI_ISL_482694|2020-05-27">
			<date value="2020.4016393442623" direction="forwards" units="years"/>
			<attr name="location">
				Singapore
			</attr>
		</taxon>
		<taxon id="hCoV-19/Singapore/548/2020|EPI_ISL_482695|2020-05-27">
			<date value="2020.4016393442623" direction="forwards" units="years"/>
			<attr name="location">
				Singapore
			</attr>
		</taxon>
		<taxon id="hCoV-19/Singapore/549/2020|EPI_ISL_482696|2020-05-18">
			<date value="2020.377049180328" direction="forwards" units="years"/>
			<attr name="location">
				Singapore
			</attr>
		</taxon>
		<taxon id="hCoV-19/Singapore/550/2020|EPI_ISL_482697|2020-05-18">
			<date value="2020.377049180328" direction="forwards" units="years"/>
			<attr name="location">
				Singapore
			</attr>
		</taxon>
		<taxon id="hCoV-19/Singapore/551/2020|EPI_ISL_482698|2020-05-18">
			<date value="2020.377049180328" direction="forwards" units="years"/>
			<attr name="location">
				Singapore
			</attr>
		</taxon>
		<taxon id="hCoV-19/Singapore/552/2020|EPI_ISL_482699|2020-06-06">
			<date value="2020.4289617486338" direction="forwards" units="years"/>
			<attr name="location">
				Singapore
			</attr>
		</taxon>
		<taxon id="hCoV-19/Singapore/553/2020|EPI_ISL_483576|2020-04-11">
			<date value="2020.275956284153" direction="forwards" units="years"/>
			<attr name="location">
				Singapore
			</attr>
		</taxon>
		<taxon id="hCoV-19/Singapore/554/2020|EPI_ISL_483577|2020-06-01">
			<date value="2020.4153005464482" direction="forwards" units="years"/>
			<attr name="location">
				Singapore
			</attr>
		</taxon>
		<taxon id="hCoV-19/Singapore/555/2020|EPI_ISL_483578|2020-05-31">
			<date value="2020.4125683060108" direction="forwards" units="years"/>
			<attr name="location">
				Singapore
			</attr>
		</taxon>
		<taxon id="hCoV-19/Singapore/556/2020|EPI_ISL_483579|2020-04-09">
			<date value="2020.2704918032787" direction="forwards" units="years"/>
			<attr name="location">
				Singapore
			</attr>
		</taxon>
		<taxon id="hCoV-19/Singapore/557/2020|EPI_ISL_483580|2020-05-10">
			<date value="2020.3551912568305" direction="forwards" units="years"/>
			<attr name="location">
				Singapore
			</attr>
		</taxon>
		<taxon id="hCoV-19/Singapore/558/2020|EPI_ISL_483581|2020-04-11">
			<date value="2020.275956284153" direction="forwards" units="years"/>
			<attr name="location">
				Singapore
			</attr>
		</taxon>
		<taxon id="hCoV-19/Singapore/559/2020|EPI_ISL_483582|2020-06-19">
			<date value="2020.464480874317" direction="forwards" units="years"/>
			<attr name="location">
				Singapore
			</attr>
		</taxon>
		<taxon id="hCoV-19/Singapore/560/2020|EPI_ISL_483583|2020-04-11">
			<date value="2020.275956284153" direction="forwards" units="years"/>
			<attr name="location">
				Singapore
			</attr>
		</taxon>
		<taxon id="hCoV-19/Singapore/561/2020|EPI_ISL_483584|2020-05-11">
			<date value="2020.3579234972678" direction="forwards" units="years"/>
			<attr name="location">
				Singapore
			</attr>
		</taxon>
		<taxon id="hCoV-19/Singapore/562/2020|EPI_ISL_483585|2020-04-06">
			<date value="2020.2622950819673" direction="forwards" units="years"/>
			<attr name="location">
				Singapore
			</attr>
		</taxon>
		<taxon id="hCoV-19/Singapore/563/2020|EPI_ISL_483586|2020-05-10">
			<date value="2020.3551912568305" direction="forwards" units="years"/>
			<attr name="location">
				Singapore
			</attr>
		</taxon>
		<taxon id="hCoV-19/Singapore/564/2020|EPI_ISL_483587|2020-04-03">
			<date value="2020.2540983606557" direction="forwards" units="years"/>
			<attr name="location">
				Singapore
			</attr>
		</taxon>
		<taxon id="hCoV-19/Singapore/565/2020|EPI_ISL_483588|2020-05-10">
			<date value="2020.3551912568305" direction="forwards" units="years"/>
			<attr name="location">
				Singapore
			</attr>
		</taxon>
		<taxon id="hCoV-19/Singapore/566/2020|EPI_ISL_483589|2020-04-03">
			<date value="2020.2540983606557" direction="forwards" units="years"/>
			<attr name="location">
				Singapore
			</attr>
		</taxon>
		<taxon id="hCoV-19/Singapore/567/2020|EPI_ISL_483590|2020-06-24">
			<date value="2020.4781420765028" direction="forwards" units="years"/>
			<attr name="location">
				Singapore
			</attr>
		</taxon>
		<taxon id="hCoV-19/Singapore/568/2020|EPI_ISL_483591|2020-05-29">
			<date value="2020.4071038251366" direction="forwards" units="years"/>
			<attr name="location">
				Singapore
			</attr>
		</taxon>
		<taxon id="hCoV-19/Singapore/569/2020|EPI_ISL_483592|2020-05-29">
			<date value="2020.4071038251366" direction="forwards" units="years"/>
			<attr name="location">
				Singapore
			</attr>
		</taxon>
		<taxon id="hCoV-19/Singapore/570/2020|EPI_ISL_483593|2020-06-05">
			<date value="2020.4262295081967" direction="forwards" units="years"/>
			<attr name="location">
				Singapore
			</attr>
		</taxon>
		<taxon id="hCoV-19/Singapore/571/2020|EPI_ISL_483594|2020-04-14">
			<date value="2020.2841530054645" direction="forwards" units="years"/>
			<attr name="location">
				Singapore
			</attr>
		</taxon>
		<taxon id="hCoV-19/Singapore/572/2020|EPI_ISL_483595|2020-05-20">
			<date value="2020.3825136612022" direction="forwards" units="years"/>
			<attr name="location">
				Singapore
			</attr>
		</taxon>
		<taxon id="hCoV-19/Singapore/573/2020|EPI_ISL_483596|2020-04-15">
			<date value="2020.2868852459017" direction="forwards" units="years"/>
			<attr name="location">
				Singapore
			</attr>
		</taxon>
		<taxon id="hCoV-19/Singapore/574/2020|EPI_ISL_483597|2020-04-14">
			<date value="2020.2841530054645" direction="forwards" units="years"/>
			<attr name="location">
				Singapore
			</attr>
		</taxon>
		<taxon id="hCoV-19/Singapore/575/2020|EPI_ISL_483598|2020-05-19">
			<date value="2020.379781420765" direction="forwards" units="years"/>
			<attr name="location">
				Singapore
			</attr>
		</taxon>
		<taxon id="hCoV-19/Singapore/576/2020|EPI_ISL_483599|2020-05-20">
			<date value="2020.3825136612022" direction="forwards" units="years"/>
			<attr name="location">
				Singapore
			</attr>
		</taxon>
		<taxon id="hCoV-19/Singapore/577/2020|EPI_ISL_483600|2020-04-12">
			<date value="2020.27868852459" direction="forwards" units="years"/>
			<attr name="location">
				Singapore
			</attr>
		</taxon>
		<taxon id="hCoV-19/Singapore/578/2020|EPI_ISL_483601|2020-04-21">
			<date value="2020.3032786885246" direction="forwards" units="years"/>
			<attr name="location">
				Singapore
			</attr>
		</taxon>
		<taxon id="hCoV-19/Singapore/579/2020|EPI_ISL_483602|2020-04-06">
			<date value="2020.2622950819673" direction="forwards" units="years"/>
			<attr name="location">
				Singapore
			</attr>
		</taxon>
		<taxon id="hCoV-19/Singapore/580/2020|EPI_ISL_483603|2020-05-20">
			<date value="2020.3825136612022" direction="forwards" units="years"/>
			<attr name="location">
				Singapore
			</attr>
		</taxon>
		<taxon id="hCoV-19/Singapore/581/2020|EPI_ISL_483604|2020-04-30">
			<date value="2020.327868852459" direction="forwards" units="years"/>
			<attr name="location">
				Singapore
			</attr>
		</taxon>
		<taxon id="hCoV-19/Singapore/582/2020|EPI_ISL_483605|2020-04-04">
			<date value="2020.2568306010928" direction="forwards" units="years"/>
			<attr name="location">
				Singapore
			</attr>
		</taxon>
		<taxon id="hCoV-19/Singapore/583/2020|EPI_ISL_483606|2020-05-19">
			<date value="2020.379781420765" direction="forwards" units="years"/>
			<attr name="location">
				Singapore
			</attr>
		</taxon>
		<taxon id="hCoV-19/Singapore/584/2020|EPI_ISL_483607|2020-05-11">
			<date value="2020.3579234972678" direction="forwards" units="years"/>
			<attr name="location">
				Singapore
			</attr>
		</taxon>
		<taxon id="hCoV-19/Singapore/585/2020|EPI_ISL_483608|2020-06-26">
			<date value="2020.483606557377" direction="forwards" units="years"/>
			<attr name="location">
				Singapore
			</attr>
		</taxon>
		<taxon id="hCoV-19/Singapore/586/2020|EPI_ISL_483609|2020-04-14">
			<date value="2020.2841530054645" direction="forwards" units="years"/>
			<attr name="location">
				Singapore
			</attr>
		</taxon>
		<taxon id="hCoV-19/Singapore/587/2020|EPI_ISL_483610|2020-03-27">
			<date value="2020.2349726775956" direction="forwards" units="years"/>
			<attr name="location">
				Singapore
			</attr>
		</taxon>
		<taxon id="hCoV-19/Singapore/588/2020|EPI_ISL_483611|2020-06-27">
			<date value="2020.4863387978141" direction="forwards" units="years"/>
			<attr name="location">
				Singapore
			</attr>
		</taxon>
		<taxon id="hCoV-19/Singapore/589/2020|EPI_ISL_483612|2020-04-03">
			<date value="2020.2540983606557" direction="forwards" units="years"/>
			<attr name="location">
				Singapore
			</attr>
		</taxon>
		<taxon id="hCoV-19/Singapore/590/2020|EPI_ISL_483613|2020-03-26">
			<date value="2020.2322404371585" direction="forwards" units="years"/>
			<attr name="location">
				Singapore
			</attr>
		</taxon>
		<taxon id="hCoV-19/Singapore/591/2020|EPI_ISL_483614|2020-06-26">
			<date value="2020.483606557377" direction="forwards" units="years"/>
			<attr name="location">
				Singapore
			</attr>
		</taxon>
		<taxon id="hCoV-19/Singapore/592/2020|EPI_ISL_483615|2020-06-26">
			<date value="2020.483606557377" direction="forwards" units="years"/>
			<attr name="location">
				Singapore
			</attr>
		</taxon>
		<taxon id="hCoV-19/Singapore/593/2020|EPI_ISL_483616|2020-05-19">
			<date value="2020.379781420765" direction="forwards" units="years"/>
			<attr name="location">
				Singapore
			</attr>
		</taxon>
		<taxon id="hCoV-19/Singapore/594/2020|EPI_ISL_483617|2020-03-27">
			<date value="2020.2349726775956" direction="forwards" units="years"/>
			<attr name="location">
				Singapore
			</attr>
		</taxon>
		<taxon id="hCoV-19/Singapore/595/2020|EPI_ISL_483618|2020-06-26">
			<date value="2020.483606557377" direction="forwards" units="years"/>
			<attr name="location">
				Singapore
			</attr>
		</taxon>
		<taxon id="hCoV-19/Singapore/596/2020|EPI_ISL_483619|2020-06-22">
			<date value="2020.4726775956285" direction="forwards" units="years"/>
			<attr name="location">
				Singapore
			</attr>
		</taxon>
		<taxon id="hCoV-19/Singapore/597/2020|EPI_ISL_483620|2020-06-24">
			<date value="2020.4781420765028" direction="forwards" units="years"/>
			<attr name="location">
				Singapore
			</attr>
		</taxon>
		<taxon id="hCoV-19/Singapore/598/2020|EPI_ISL_483621|2020-03-31">
			<date value="2020.2459016393443" direction="forwards" units="years"/>
			<attr name="location">
				Singapore
			</attr>
		</taxon>
		<taxon id="hCoV-19/Singapore/599/2020|EPI_ISL_490049|2020-06-23">
			<date value="2020.4754098360656" direction="forwards" units="years"/>
			<attr name="location">
				Singapore
			</attr>
		</taxon>
		<taxon id="hCoV-19/Singapore/600/2020|EPI_ISL_490050|2020-06-28">
			<date value="2020.4890710382513" direction="forwards" units="years"/>
			<attr name="location">
				Singapore
			</attr>
		</taxon>
		<taxon id="hCoV-19/Singapore/601/2020|EPI_ISL_490051|2020-07-03">
			<date value="2020.5027322404371" direction="forwards" units="years"/>
			<attr name="location">
				Singapore
			</attr>
		</taxon>
		<taxon id="hCoV-19/Singapore/602/2020|EPI_ISL_490052|2020-05-14">
			<date value="2020.3661202185792" direction="forwards" units="years"/>
			<attr name="location">
				Singapore
			</attr>
		</taxon>
		<taxon id="hCoV-19/Singapore/603/2020|EPI_ISL_490053|2020-06-29">
			<date value="2020.4918032786886" direction="forwards" units="years"/>
			<attr name="location">
				Singapore
			</attr>
		</taxon>
		<taxon id="hCoV-19/Singapore/604/2020|EPI_ISL_490054|2020-06-28">
			<date value="2020.4890710382513" direction="forwards" units="years"/>
			<attr name="location">
				Singapore
			</attr>
		</taxon>
		<taxon id="hCoV-19/Singapore/605/2020|EPI_ISL_490055|2020-07-03">
			<date value="2020.5027322404371" direction="forwards" units="years"/>
			<attr name="location">
				Singapore
			</attr>
		</taxon>
		<taxon id="hCoV-19/Singapore/606/2020|EPI_ISL_490056|2020-07-02">
			<date value="2020.5" direction="forwards" units="years"/>
			<attr name="location">
				Singapore
			</attr>
		</taxon>
		<taxon id="hCoV-19/Singapore/607/2020|EPI_ISL_490057|2020-07-01">
			<date value="2020.4972677595629" direction="forwards" units="years"/>
			<attr name="location">
				Singapore
			</attr>
		</taxon>
		<taxon id="hCoV-19/Singapore/608/2020|EPI_ISL_490058|2020-03-31">
			<date value="2020.2459016393443" direction="forwards" units="years"/>
			<attr name="location">
				Singapore
			</attr>
		</taxon>
		<taxon id="hCoV-19/Singapore/609/2020|EPI_ISL_490059|2020-05-08">
			<date value="2020.3497267759562" direction="forwards" units="years"/>
			<attr name="location">
				Singapore
			</attr>
		</taxon>
		<taxon id="hCoV-19/Singapore/610/2020|EPI_ISL_490060|2020-05-10">
			<date value="2020.3551912568305" direction="forwards" units="years"/>
			<attr name="location">
				Singapore
			</attr>
		</taxon>
		<taxon id="hCoV-19/Singapore/611/2020|EPI_ISL_490061|2020-05-08">
			<date value="2020.3497267759562" direction="forwards" units="years"/>
			<attr name="location">
				Singapore
			</attr>
		</taxon>
		<taxon id="hCoV-19/Singapore/612/2020|EPI_ISL_490062|2020-05-10">
			<date value="2020.3551912568305" direction="forwards" units="years"/>
			<attr name="location">
				Singapore
			</attr>
		</taxon>
		<taxon id="hCoV-19/Singapore/613/2020|EPI_ISL_490063|2020-05-08">
			<date value="2020.3497267759562" direction="forwards" units="years"/>
			<attr name="location">
				Singapore
			</attr>
		</taxon>
		<taxon id="hCoV-19/Singapore/614/2020|EPI_ISL_490064|2020-05-09">
			<date value="2020.3524590163934" direction="forwards" units="years"/>
			<attr name="location">
				Singapore
			</attr>
		</taxon>
		<taxon id="hCoV-19/Singapore/615/2020|EPI_ISL_490065|2020-05-09">
			<date value="2020.3524590163934" direction="forwards" units="years"/>
			<attr name="location">
				Singapore
			</attr>
		</taxon>
		<taxon id="hCoV-19/Singapore/616/2020|EPI_ISL_490066|2020-05-10">
			<date value="2020.3551912568305" direction="forwards" units="years"/>
			<attr name="location">
				Singapore
			</attr>
		</taxon>
		<taxon id="hCoV-19/Singapore/617/2020|EPI_ISL_490067|2020-05-08">
			<date value="2020.3497267759562" direction="forwards" units="years"/>
			<attr name="location">
				Singapore
			</attr>
		</taxon>
		<taxon id="hCoV-19/Singapore/618/2020|EPI_ISL_490068|2020-05-08">
			<date value="2020.3497267759562" direction="forwards" units="years"/>
			<attr name="location">
				Singapore
			</attr>
		</taxon>
		<taxon id="hCoV-19/Singapore/619/2020|EPI_ISL_490069|2020-05-10">
			<date value="2020.3551912568305" direction="forwards" units="years"/>
			<attr name="location">
				Singapore
			</attr>
		</taxon>
		<taxon id="hCoV-19/Singapore/620/2020|EPI_ISL_490070|2020-05-08">
			<date value="2020.3497267759562" direction="forwards" units="years"/>
			<attr name="location">
				Singapore
			</attr>
		</taxon>
		<taxon id="hCoV-19/Singapore/621/2020|EPI_ISL_490071|2020-04-10">
			<date value="2020.2732240437158" direction="forwards" units="years"/>
			<attr name="location">
				Singapore
			</attr>
		</taxon>
		<taxon id="hCoV-19/Singapore/622/2020|EPI_ISL_490072|2020-05-10">
			<date value="2020.3551912568305" direction="forwards" units="years"/>
			<attr name="location">
				Singapore
			</attr>
		</taxon>
		<taxon id="hCoV-19/Singapore/623/2020|EPI_ISL_490073|2020-05-10">
			<date value="2020.3551912568305" direction="forwards" units="years"/>
			<attr name="location">
				Singapore
			</attr>
		</taxon>
		<taxon id="hCoV-19/Singapore/624/2020|EPI_ISL_490074|2020-04-10">
			<date value="2020.2732240437158" direction="forwards" units="years"/>
			<attr name="location">
				Singapore
			</attr>
		</taxon>
		<taxon id="hCoV-19/Singapore/625/2020|EPI_ISL_490075|2020-05-09">
			<date value="2020.3524590163934" direction="forwards" units="years"/>
			<attr name="location">
				Singapore
			</attr>
		</taxon>
		<taxon id="hCoV-19/Singapore/626/2020|EPI_ISL_490076|2020-05-10">
			<date value="2020.3551912568305" direction="forwards" units="years"/>
			<attr name="location">
				Singapore
			</attr>
		</taxon>
		<taxon id="hCoV-19/Singapore/627/2020|EPI_ISL_490077|2020-05-10">
			<date value="2020.3551912568305" direction="forwards" units="years"/>
			<attr name="location">
				Singapore
			</attr>
		</taxon>
		<taxon id="hCoV-19/Singapore/628/2020|EPI_ISL_490078|2020-05-10">
			<date value="2020.3551912568305" direction="forwards" units="years"/>
			<attr name="location">
				Singapore
			</attr>
		</taxon>
		<taxon id="hCoV-19/Singapore/629/2020|EPI_ISL_490079|2020-06-26">
			<date value="2020.483606557377" direction="forwards" units="years"/>
			<attr name="location">
				Singapore
			</attr>
		</taxon>
		<taxon id="hCoV-19/Singapore/480/2020|EPI_ISL_492978|2020-03-15">
			<date value="2020.2021857923498" direction="forwards" units="years"/>
			<attr name="location">
				Singapore
			</attr>
		</taxon>
		<taxon id="hCoV-19/Singapore/484/2020|EPI_ISL_492979|2020-03-21">
			<date value="2020.2185792349726" direction="forwards" units="years"/>
			<attr name="location">
				Singapore
			</attr>
		</taxon>
		<taxon id="hCoV-19/Singapore/630/2020|EPI_ISL_493390|2020-02-06">
			<date value="2020.0983606557377" direction="forwards" units="years"/>
			<attr name="location">
				Singapore
			</attr>
		</taxon>
		<taxon id="hCoV-19/Singapore/631/2020|EPI_ISL_493391|2020-04-15">
			<date value="2020.2868852459017" direction="forwards" units="years"/>
			<attr name="location">
				Singapore
			</attr>
		</taxon>
		<taxon id="hCoV-19/Singapore/632/2020|EPI_ISL_493392|2020-04-15">
			<date value="2020.2868852459017" direction="forwards" units="years"/>
			<attr name="location">
				Singapore
			</attr>
		</taxon>
		<taxon id="hCoV-19/Singapore/633/2020|EPI_ISL_493393|2020-04-15">
			<date value="2020.2868852459017" direction="forwards" units="years"/>
			<attr name="location">
				Singapore
			</attr>
		</taxon>
		<taxon id="hCoV-19/Singapore/634/2020|EPI_ISL_493394|2020-04-20">
			<date value="2020.3005464480875" direction="forwards" units="years"/>
			<attr name="location">
				Singapore
			</attr>
		</taxon>
		<taxon id="hCoV-19/Singapore/635/2020|EPI_ISL_493395|2020-04-20">
			<date value="2020.3005464480875" direction="forwards" units="years"/>
			<attr name="location">
				Singapore
			</attr>
		</taxon>
		<taxon id="hCoV-19/Singapore/636/2020|EPI_ISL_493396|2020-04-24">
			<date value="2020.311475409836" direction="forwards" units="years"/>
			<attr name="location">
				Singapore
			</attr>
		</taxon>
		<taxon id="hCoV-19/Singapore/637/2020|EPI_ISL_493397|2020-04-25">
			<date value="2020.3142076502731" direction="forwards" units="years"/>
			<attr name="location">
				Singapore
			</attr>
		</taxon>
		<taxon id="hCoV-19/Singapore/638/2020|EPI_ISL_493398|2020-04-27">
			<date value="2020.3196721311476" direction="forwards" units="years"/>
			<attr name="location">
				Singapore
			</attr>
		</taxon>
		<taxon id="hCoV-19/Singapore/639/2020|EPI_ISL_493399|2020-05-06">
			<date value="2020.344262295082" direction="forwards" units="years"/>
			<attr name="location">
				Singapore
			</attr>
		</taxon>
		<taxon id="hCoV-19/Singapore/640/2020|EPI_ISL_493400|2020-05-05">
			<date value="2020.3415300546449" direction="forwards" units="years"/>
			<attr name="location">
				Singapore
			</attr>
		</taxon>
		<taxon id="hCoV-19/Singapore/641/2020|EPI_ISL_493401|2020-04-24">
			<date value="2020.311475409836" direction="forwards" units="years"/>
			<attr name="location">
				Singapore
			</attr>
		</taxon>
		<taxon id="hCoV-19/Singapore/642/2020|EPI_ISL_493402|2020-04-21">
			<date value="2020.3032786885246" direction="forwards" units="years"/>
			<attr name="location">
				Singapore
			</attr>
		</taxon>
		<taxon id="hCoV-19/Singapore/643/2020|EPI_ISL_493403|2020-04-20">
			<date value="2020.3005464480875" direction="forwards" units="years"/>
			<attr name="location">
				Singapore
			</attr>
		</taxon>
		<taxon id="hCoV-19/Singapore/644/2020|EPI_ISL_493404|2020-05-14">
			<date value="2020.3661202185792" direction="forwards" units="years"/>
			<attr name="location">
				Singapore
			</attr>
		</taxon>
		<taxon id="hCoV-19/Singapore/645/2020|EPI_ISL_493405|2020-04-27">
			<date value="2020.3196721311476" direction="forwards" units="years"/>
			<attr name="location">
				Singapore
			</attr>
		</taxon>
		<taxon id="hCoV-19/Singapore/646/2020|EPI_ISL_493406|2020-05-18">
			<date value="2020.377049180328" direction="forwards" units="years"/>
			<attr name="location">
				Singapore
			</attr>
		</taxon>
		<taxon id="hCoV-19/Singapore/647/2020|EPI_ISL_493407|2020-05-06">
			<date value="2020.344262295082" direction="forwards" units="years"/>
			<attr name="location">
				Singapore
			</attr>
		</taxon>
		<taxon id="hCoV-19/Singapore/648/2020|EPI_ISL_493408|2020-04-24">
			<date value="2020.311475409836" direction="forwards" units="years"/>
			<attr name="location">
				Singapore
			</attr>
		</taxon>
		<taxon id="hCoV-19/Singapore/649/2020|EPI_ISL_493409|2020-05-10">
			<date value="2020.3551912568305" direction="forwards" units="years"/>
			<attr name="location">
				Singapore
			</attr>
		</taxon>
		<taxon id="hCoV-19/Singapore/650/2020|EPI_ISL_493410|2020-04-13">
			<date value="2020.2814207650274" direction="forwards" units="years"/>
			<attr name="location">
				Singapore
			</attr>
		</taxon>
		<taxon id="hCoV-19/Singapore/651/2020|EPI_ISL_493411|2020-05-08">
			<date value="2020.3497267759562" direction="forwards" units="years"/>
			<attr name="location">
				Singapore
			</attr>
		</taxon>
		<taxon id="hCoV-19/Singapore/652/2020|EPI_ISL_493412|2020-04-22">
			<date value="2020.3060109289618" direction="forwards" units="years"/>
			<attr name="location">
				Singapore
			</attr>
		</taxon>
		<taxon id="hCoV-19/Singapore/653/2020|EPI_ISL_493413|2020-04-19">
			<date value="2020.2978142076502" direction="forwards" units="years"/>
			<attr name="location">
				Singapore
			</attr>
		</taxon>
		<taxon id="hCoV-19/Singapore/654/2020|EPI_ISL_493414|2020-02-18">
			<date value="2020.1311475409836" direction="forwards" units="years"/>
			<attr name="location">
				Singapore
			</attr>
		</taxon>
		<taxon id="hCoV-19/Singapore/655/2020|EPI_ISL_493415|2020-03-29">
			<date value="2020.24043715847" direction="forwards" units="years"/>
			<attr name="location">
				Singapore
			</attr>
		</taxon>
		<taxon id="hCoV-19/Singapore/656/2020|EPI_ISL_493416|2020-04-14">
			<date value="2020.2841530054645" direction="forwards" units="years"/>
			<attr name="location">
				Singapore
			</attr>
		</taxon>
		<taxon id="hCoV-19/Singapore/657/2020|EPI_ISL_493417|2020-03-29">
			<date value="2020.24043715847" direction="forwards" units="years"/>
			<attr name="location">
				Singapore
			</attr>
		</taxon>
		<taxon id="hCoV-19/Singapore/658/2020|EPI_ISL_493418|2020-04-14">
			<date value="2020.2841530054645" direction="forwards" units="years"/>
			<attr name="location">
				Singapore
			</attr>
		</taxon>
		<taxon id="hCoV-19/Singapore/659/2020|EPI_ISL_493419|2020-03-29">
			<date value="2020.24043715847" direction="forwards" units="years"/>
			<attr name="location">
				Singapore
			</attr>
		</taxon>
		<taxon id="hCoV-19/Singapore/660/2020|EPI_ISL_493420|2020-04-21">
			<date value="2020.3032786885246" direction="forwards" units="years"/>
			<attr name="location">
				Singapore
			</attr>
		</taxon>
		<taxon id="hCoV-19/Singapore/661/2020|EPI_ISL_493421|2020-02-07">
			<date value="2020.1010928961748" direction="forwards" units="years"/>
			<attr name="location">
				Singapore
			</attr>
		</taxon>
		<taxon id="hCoV-19/Singapore/662/2020|EPI_ISL_493422|2020-04-14">
			<date value="2020.2841530054645" direction="forwards" units="years"/>
			<attr name="location">
				Singapore
			</attr>
		</taxon>
		<taxon id="hCoV-19/Singapore/663/2020|EPI_ISL_493423|2020-04-14">
			<date value="2020.2841530054645" direction="forwards" units="years"/>
			<attr name="location">
				Singapore
			</attr>
		</taxon>
		<taxon id="hCoV-19/Singapore/664/2020|EPI_ISL_493424|2020-04-14">
			<date value="2020.2841530054645" direction="forwards" units="years"/>
			<attr name="location">
				Singapore
			</attr>
		</taxon>
		<taxon id="hCoV-19/Singapore/665/2020|EPI_ISL_493425|2020-03-26">
			<date value="2020.2322404371585" direction="forwards" units="years"/>
			<attr name="location">
				Singapore
			</attr>
		</taxon>
		<taxon id="hCoV-19/Singapore/666/2020|EPI_ISL_498564|2020-07-03">
			<date value="2020.5027322404371" direction="forwards" units="years"/>
			<attr name="location">
				Singapore
			</attr>
		</taxon>
		<taxon id="hCoV-19/Singapore/667/2020|EPI_ISL_498565|2020-07-02">
			<date value="2020.5" direction="forwards" units="years"/>
			<attr name="location">
				Singapore
			</attr>
		</taxon>
		<taxon id="hCoV-19/Singapore/668/2020|EPI_ISL_498566|2020-05-15">
			<date value="2020.3688524590164" direction="forwards" units="years"/>
			<attr name="location">
				Singapore
			</attr>
		</taxon>
		<taxon id="hCoV-19/Singapore/669/2020|EPI_ISL_498567|2020-07-02">
			<date value="2020.5" direction="forwards" units="years"/>
			<attr name="location">
				Singapore
			</attr>
		</taxon>
		<taxon id="hCoV-19/Singapore/670/2020|EPI_ISL_498568|2020-07-01">
			<date value="2020.4972677595629" direction="forwards" units="years"/>
			<attr name="location">
				Singapore
			</attr>
		</taxon>
		<taxon id="hCoV-19/Singapore/671/2020|EPI_ISL_498569|2020-06-22">
			<date value="2020.4726775956285" direction="forwards" units="years"/>
			<attr name="location">
				Singapore
			</attr>
		</taxon>
		<taxon id="hCoV-19/Singapore/672/2020|EPI_ISL_498570|2020-06-23">
			<date value="2020.4754098360656" direction="forwards" units="years"/>
			<attr name="location">
				Singapore
			</attr>
		</taxon>
		<taxon id="hCoV-19/Singapore/673/2020|EPI_ISL_498571|2020-07-02">
			<date value="2020.5" direction="forwards" units="years"/>
			<attr name="location">
				Singapore
			</attr>
		</taxon>
		<taxon id="hCoV-19/Singapore/674/2020|EPI_ISL_498572|2020-06-20">
			<date value="2020.467213114754" direction="forwards" units="years"/>
			<attr name="location">
				Singapore
			</attr>
		</taxon>
		<taxon id="hCoV-19/Singapore/675/2020|EPI_ISL_498573|2020-06-23">
			<date value="2020.4754098360656" direction="forwards" units="years"/>
			<attr name="location">
				Singapore
			</attr>
		</taxon>
		<taxon id="hCoV-19/Singapore/676/2020|EPI_ISL_498574|2020-06-23">
			<date value="2020.4754098360656" direction="forwards" units="years"/>
			<attr name="location">
				Singapore
			</attr>
		</taxon>
		<taxon id="hCoV-19/Singapore/677/2020|EPI_ISL_498575|2020-06-23">
			<date value="2020.4754098360656" direction="forwards" units="years"/>
			<attr name="location">
				Singapore
			</attr>
		</taxon>
		<taxon id="hCoV-19/Singapore/678/2020|EPI_ISL_498576|2020-06-23">
			<date value="2020.4754098360656" direction="forwards" units="years"/>
			<attr name="location">
				Singapore
			</attr>
		</taxon>
		<taxon id="hCoV-19/Singapore/679/2020|EPI_ISL_498577|2020-07-02">
			<date value="2020.5" direction="forwards" units="years"/>
			<attr name="location">
				Singapore
			</attr>
		</taxon>
		<taxon id="hCoV-19/Singapore/680/2020|EPI_ISL_498578|2020-06-22">
			<date value="2020.4726775956285" direction="forwards" units="years"/>
			<attr name="location">
				Singapore
			</attr>
		</taxon>
		<taxon id="hCoV-19/Singapore/681/2020|EPI_ISL_498579|2020-05-18">
			<date value="2020.377049180328" direction="forwards" units="years"/>
			<attr name="location">
				Singapore
			</attr>
		</taxon>
		<taxon id="hCoV-19/Singapore/682/2020|EPI_ISL_498580|2020-06-03">
			<date value="2020.4207650273224" direction="forwards" units="years"/>
			<attr name="location">
				Singapore
			</attr>
		</taxon>
		<taxon id="hCoV-19/Singapore/683/2020|EPI_ISL_498581|2020-07-08">
			<date value="2020.516393442623" direction="forwards" units="years"/>
			<attr name="location">
				Singapore
			</attr>
		</taxon>
		<taxon id="hCoV-19/Singapore/684/2020|EPI_ISL_498582|2020-07-09">
			<date value="2020.51912568306" direction="forwards" units="years"/>
			<attr name="location">
				Singapore
			</attr>
		</taxon>
		<taxon id="hCoV-19/Singapore/685/2020|EPI_ISL_498583|2020-07-11">
			<date value="2020.5245901639344" direction="forwards" units="years"/>
			<attr name="location">
				Singapore
			</attr>
		</taxon>
		<taxon id="hCoV-19/Singapore/686/2020|EPI_ISL_498584|2020-07-04">
			<date value="2020.5054644808743" direction="forwards" units="years"/>
			<attr name="location">
				Singapore
			</attr>
		</taxon>
		<taxon id="hCoV-19/Singapore/687/2020|EPI_ISL_498585|2020-07-09">
			<date value="2020.51912568306" direction="forwards" units="years"/>
			<attr name="location">
				Singapore
			</attr>
		</taxon>
		<taxon id="hCoV-19/Singapore/688/2020|EPI_ISL_498586|2020-07-16">
			<date value="2020.5382513661202" direction="forwards" units="years"/>
			<attr name="location">
				Singapore
			</attr>
		</taxon>
		<taxon id="hCoV-19/Singapore/689/2020|EPI_ISL_498587|2020-07-08">
			<date value="2020.516393442623" direction="forwards" units="years"/>
			<attr name="location">
				Singapore
			</attr>
		</taxon>
		<taxon id="hCoV-19/Singapore/690/2020|EPI_ISL_498588|2020-07-06">
			<date value="2020.5109289617487" direction="forwards" units="years"/>
			<attr name="location">
				Singapore
			</attr>
		</taxon>
		<taxon id="hCoV-19/Singapore/691/2020|EPI_ISL_498589|2020-07-11">
			<date value="2020.5245901639344" direction="forwards" units="years"/>
			<attr name="location">
				Singapore
			</attr>
		</taxon>
		<taxon id="hCoV-19/Singapore/692/2020|EPI_ISL_498590|2020-07-07">
			<date value="2020.5136612021859" direction="forwards" units="years"/>
			<attr name="location">
				Singapore
			</attr>
		</taxon>
		<taxon id="hCoV-19/Singapore/693/2020|EPI_ISL_498591|2020-07-08">
			<date value="2020.516393442623" direction="forwards" units="years"/>
			<attr name="location">
				Singapore
			</attr>
		</taxon>
		<taxon id="hCoV-19/Singapore/694/2020|EPI_ISL_498592|2020-07-13">
			<date value="2020.5300546448088" direction="forwards" units="years"/>
			<attr name="location">
				Singapore
			</attr>
		</taxon>
		<taxon id="hCoV-19/Singapore/695/2020|EPI_ISL_498593|2020-07-14">
			<date value="2020.532786885246" direction="forwards" units="years"/>
			<attr name="location">
				Singapore
			</attr>
		</taxon>
		<taxon id="hCoV-19/Singapore/696/2020|EPI_ISL_498594|2020-07-16">
			<date value="2020.5382513661202" direction="forwards" units="years"/>
			<attr name="location">
				Singapore
			</attr>
		</taxon>
		<taxon id="hCoV-19/Singapore/697/2020|EPI_ISL_498595|2020-07-10">
			<date value="2020.5218579234972" direction="forwards" units="years"/>
			<attr name="location">
				Singapore
			</attr>
		</taxon>
		<taxon id="hCoV-19/Singapore/698/2020|EPI_ISL_498596|2020-07-16">
			<date value="2020.5382513661202" direction="forwards" units="years"/>
			<attr name="location">
				Singapore
			</attr>
		</taxon>
		<taxon id="hCoV-19/Singapore/699/2020|EPI_ISL_498597|2020-07-09">
			<date value="2020.51912568306" direction="forwards" units="years"/>
			<attr name="location">
				Singapore
			</attr>
		</taxon>
		<taxon id="hCoV-19/Singapore/700/2020|EPI_ISL_498598|2020-07-08">
			<date value="2020.516393442623" direction="forwards" units="years"/>
			<attr name="location">
				Singapore
			</attr>
		</taxon>
		<taxon id="hCoV-19/Singapore/701/2020|EPI_ISL_498599|2020-07-16">
			<date value="2020.5382513661202" direction="forwards" units="years"/>
			<attr name="location">
				Singapore
			</attr>
		</taxon>
		<taxon id="hCoV-19/Singapore/702/2020|EPI_ISL_498600|2020-07-06">
			<date value="2020.5109289617487" direction="forwards" units="years"/>
			<attr name="location">
				Singapore
			</attr>
		</taxon>
		<taxon id="hCoV-19/Singapore/703/2020|EPI_ISL_498601|2020-06-09">
			<date value="2020.4371584699454" direction="forwards" units="years"/>
			<attr name="location">
				Singapore
			</attr>
		</taxon>
		<taxon id="hCoV-19/Singapore/704/2020|EPI_ISL_498602|2020-06-07">
			<date value="2020.431693989071" direction="forwards" units="years"/>
			<attr name="location">
				Singapore
			</attr>
		</taxon>
		<taxon id="hCoV-19/Singapore/705/2020|EPI_ISL_498603|2020-06-11">
			<date value="2020.4426229508197" direction="forwards" units="years"/>
			<attr name="location">
				Singapore
			</attr>
		</taxon>
		<taxon id="hCoV-19/Singapore/706/2020|EPI_ISL_498604|2020-06-13">
			<date value="2020.448087431694" direction="forwards" units="years"/>
			<attr name="location">
				Singapore
			</attr>
		</taxon>
		<taxon id="hCoV-19/Singapore/707/2020|EPI_ISL_498605|2020-06-11">
			<date value="2020.4426229508197" direction="forwards" units="years"/>
			<attr name="location">
				Singapore
			</attr>
		</taxon>
		<taxon id="hCoV-19/Singapore/708/2020|EPI_ISL_498606|2020-06-17">
			<date value="2020.4590163934427" direction="forwards" units="years"/>
			<attr name="location">
				Singapore
			</attr>
		</taxon>
		<taxon id="hCoV-19/Singapore/709/2020|EPI_ISL_498607|2020-06-11">
			<date value="2020.4426229508197" direction="forwards" units="years"/>
			<attr name="location">
				Singapore
			</attr>
		</taxon>
		<taxon id="hCoV-19/Singapore/710/2020|EPI_ISL_498608|2020-07-17">
			<date value="2020.5409836065573" direction="forwards" units="years"/>
			<attr name="location">
				Singapore
			</attr>
		</taxon>
		<taxon id="hCoV-19/Singapore/711/2020|EPI_ISL_498609|2020-07-17">
			<date value="2020.5409836065573" direction="forwards" units="years"/>
			<attr name="location">
				Singapore
			</attr>
		</taxon>
		<taxon id="hCoV-19/Singapore/712/2020|EPI_ISL_498610|2020-07-17">
			<date value="2020.5409836065573" direction="forwards" units="years"/>
			<attr name="location">
				Singapore
			</attr>
		</taxon>
		<taxon id="hCoV-19/Singapore/713/2020|EPI_ISL_498611|2020-07-17">
			<date value="2020.5409836065573" direction="forwards" units="years"/>
			<attr name="location">
				Singapore
			</attr>
		</taxon>
		<taxon id="hCoV-19/Singapore/714/2020|EPI_ISL_498612|2020-07-17">
			<date value="2020.5409836065573" direction="forwards" units="years"/>
			<attr name="location">
				Singapore
			</attr>
		</taxon>
		<taxon id="hCoV-19/Singapore/715/2020|EPI_ISL_498613|2020-07-19">
			<date value="2020.5464480874316" direction="forwards" units="years"/>
			<attr name="location">
				Singapore
			</attr>
		</taxon>
		<taxon id="hCoV-19/Singapore/716/2020|EPI_ISL_498614|2020-07-19">
			<date value="2020.5464480874316" direction="forwards" units="years"/>
			<attr name="location">
				Singapore
			</attr>
		</taxon>
		<taxon id="hCoV-19/Singapore/717/2020|EPI_ISL_498615|2020-07-20">
			<date value="2020.549180327869" direction="forwards" units="years"/>
			<attr name="location">
				Singapore
			</attr>
		</taxon>
		<taxon id="hCoV-19/Singapore/718/2020|EPI_ISL_498616|2020-07-21">
			<date value="2020.551912568306" direction="forwards" units="years"/>
			<attr name="location">
				Singapore
			</attr>
		</taxon>
		<taxon id="hCoV-19/Singapore/719/2020|EPI_ISL_498617|2020-07-21">
			<date value="2020.551912568306" direction="forwards" units="years"/>
			<attr name="location">
				Singapore
			</attr>
		</taxon>
		<taxon id="hCoV-19/Singapore/720/2020|EPI_ISL_498618|2020-07-22">
			<date value="2020.5546448087432" direction="forwards" units="years"/>
			<attr name="location">
				Singapore
			</attr>
		</taxon>
		<taxon id="hCoV-19/Singapore/733/2020|EPI_ISL_500539|2020-06-22">
			<date value="2020.4726775956285" direction="forwards" units="years"/>
			<attr name="location">
				Singapore
			</attr>
		</taxon>
		<taxon id="hCoV-19/Singapore/734/2020|EPI_ISL_500540|2020-06-22">
			<date value="2020.4726775956285" direction="forwards" units="years"/>
			<attr name="location">
				Singapore
			</attr>
		</taxon>
		<taxon id="hCoV-19/Singapore/735/2020|EPI_ISL_500541|2020-04-16">
			<date value="2020.2896174863388" direction="forwards" units="years"/>
			<attr name="location">
				Singapore
			</attr>
		</taxon>
		<taxon id="hCoV-19/Singapore/721/2020|EPI_ISL_500542|2020-06-24">
			<date value="2020.4781420765028" direction="forwards" units="years"/>
			<attr name="location">
				Singapore
			</attr>
		</taxon>
		<taxon id="hCoV-19/Singapore/722/2020|EPI_ISL_500543|2020-06-24">
			<date value="2020.4781420765028" direction="forwards" units="years"/>
			<attr name="location">
				Singapore
			</attr>
		</taxon>
		<taxon id="hCoV-19/Singapore/723/2020|EPI_ISL_500544|2020-06-24">
			<date value="2020.4781420765028" direction="forwards" units="years"/>
			<attr name="location">
				Singapore
			</attr>
		</taxon>
		<taxon id="hCoV-19/Singapore/724/2020|EPI_ISL_500545|2020-06-24">
			<date value="2020.4781420765028" direction="forwards" units="years"/>
			<attr name="location">
				Singapore
			</attr>
		</taxon>
		<taxon id="hCoV-19/Singapore/725/2020|EPI_ISL_500546|2020-06-24">
			<date value="2020.4781420765028" direction="forwards" units="years"/>
			<attr name="location">
				Singapore
			</attr>
		</taxon>
		<taxon id="hCoV-19/Singapore/726/2020|EPI_ISL_500547|2020-06-24">
			<date value="2020.4781420765028" direction="forwards" units="years"/>
			<attr name="location">
				Singapore
			</attr>
		</taxon>
		<taxon id="hCoV-19/Singapore/727/2020|EPI_ISL_500548|2020-06-23">
			<date value="2020.4754098360656" direction="forwards" units="years"/>
			<attr name="location">
				Singapore
			</attr>
		</taxon>
		<taxon id="hCoV-19/Singapore/728/2020|EPI_ISL_500549|2020-06-23">
			<date value="2020.4754098360656" direction="forwards" units="years"/>
			<attr name="location">
				Singapore
			</attr>
		</taxon>
		<taxon id="hCoV-19/Singapore/729/2020|EPI_ISL_500550|2020-06-22">
			<date value="2020.4726775956285" direction="forwards" units="years"/>
			<attr name="location">
				Singapore
			</attr>
		</taxon>
		<taxon id="hCoV-19/Singapore/730/2020|EPI_ISL_500551|2020-06-22">
			<date value="2020.4726775956285" direction="forwards" units="years"/>
			<attr name="location">
				Singapore
			</attr>
		</taxon>
		<taxon id="hCoV-19/Singapore/731/2020|EPI_ISL_500552|2020-06-22">
			<date value="2020.4726775956285" direction="forwards" units="years"/>
			<attr name="location">
				Singapore
			</attr>
		</taxon>
		<taxon id="hCoV-19/Singapore/732/2020|EPI_ISL_500553|2020-06-22">
			<date value="2020.4726775956285" direction="forwards" units="years"/>
			<attr name="location">
				Singapore
			</attr>
		</taxon>
		<taxon id="hCoV-19/Singapore/744/2020|EPI_ISL_500554|2020-06-30">
			<date value="2020.4945355191257" direction="forwards" units="years"/>
			<attr name="location">
				Singapore
			</attr>
		</taxon>
		<taxon id="hCoV-19/Singapore/601nan/2020|EPI_ISL_500555|2020-06-30">
			<date value="2020.4945355191257" direction="forwards" units="years"/>
			<attr name="location">
				Singapore
			</attr>
		</taxon>
		<taxon id="hCoV-19/Singapore/742/2020|EPI_ISL_500556|2020-07-04">
			<date value="2020.5054644808743" direction="forwards" units="years"/>
			<attr name="location">
				Singapore
			</attr>
		</taxon>
		<taxon id="hCoV-19/Singapore/737/2020|EPI_ISL_500557|2020-07-06">
			<date value="2020.5109289617487" direction="forwards" units="years"/>
			<attr name="location">
				Singapore
			</attr>
		</taxon>
		<taxon id="hCoV-19/Singapore/738/2020|EPI_ISL_500558|2020-07-06">
			<date value="2020.5109289617487" direction="forwards" units="years"/>
			<attr name="location">
				Singapore
			</attr>
		</taxon>
		<taxon id="hCoV-19/Singapore/736/2020|EPI_ISL_500559|2020-07-06">
			<date value="2020.5109289617487" direction="forwards" units="years"/>
			<attr name="location">
				Singapore
			</attr>
		</taxon>
		<taxon id="hCoV-19/Singapore/746/2020|EPI_ISL_500560|2020-07-08">
			<date value="2020.516393442623" direction="forwards" units="years"/>
			<attr name="location">
				Singapore
			</attr>
		</taxon>
		<taxon id="hCoV-19/Singapore/747/2020|EPI_ISL_500561|2020-07-01">
			<date value="2020.4972677595629" direction="forwards" units="years"/>
			<attr name="location">
				Singapore
			</attr>
		</taxon>
		<taxon id="hCoV-19/Singapore/748/2020|EPI_ISL_500562|2020-06-22">
			<date value="2020.4726775956285" direction="forwards" units="years"/>
			<attr name="location">
				Singapore
			</attr>
		</taxon>
		<taxon id="hCoV-19/Singapore/751/2020|EPI_ISL_500563|2020-06-13">
			<date value="2020.448087431694" direction="forwards" units="years"/>
			<attr name="location">
				Singapore
			</attr>
		</taxon>
		<taxon id="hCoV-19/Singapore/749/2020|EPI_ISL_500564|2020-06-15">
			<date value="2020.4535519125684" direction="forwards" units="years"/>
			<attr name="location">
				Singapore
			</attr>
		</taxon>
		<taxon id="hCoV-19/Singapore/750/2020|EPI_ISL_500565|2020-06-15">
			<date value="2020.4535519125684" direction="forwards" units="years"/>
			<attr name="location">
				Singapore
			</attr>
		</taxon>
		<taxon id="hCoV-19/Singapore/752/2020|EPI_ISL_500566|2020-06-10">
			<date value="2020.4398907103825" direction="forwards" units="years"/>
			<attr name="location">
				Singapore
			</attr>
		</taxon>
		<taxon id="hCoV-19/Singapore/753/2020|EPI_ISL_500567|2020-06-10">
			<date value="2020.4398907103825" direction="forwards" units="years"/>
			<attr name="location">
				Singapore
			</attr>
		</taxon>
		<taxon id="hCoV-19/Singapore/754/2020|EPI_ISL_500568|2020-06-08">
			<date value="2020.4344262295083" direction="forwards" units="years"/>
			<attr name="location">
				Singapore
			</attr>
		</taxon>
		<taxon id="hCoV-19/Singapore/755/2020|EPI_ISL_500569|2020-06-06">
			<date value="2020.4289617486338" direction="forwards" units="years"/>
			<attr name="location">
				Singapore
			</attr>
		</taxon>
		<taxon id="hCoV-19/Singapore/756/2020|EPI_ISL_500570|2020-06-05">
			<date value="2020.4262295081967" direction="forwards" units="years"/>
			<attr name="location">
				Singapore
			</attr>
		</taxon>
		<taxon id="hCoV-19/Singapore/757/2020|EPI_ISL_500571|2020-06-05">
			<date value="2020.4262295081967" direction="forwards" units="years"/>
			<attr name="location">
				Singapore
			</attr>
		</taxon>
		<taxon id="hCoV-19/Singapore/745/2020|EPI_ISL_500572|2020-07-12">
			<date value="2020.5273224043715" direction="forwards" units="years"/>
			<attr name="location">
				Singapore
			</attr>
		</taxon>
		<taxon id="hCoV-19/Singapore/31nan/2020|EPI_ISL_507002|2020-03-14">
			<date value="2020.1994535519125" direction="forwards" units="years"/>
			<attr name="location">
				Singapore
			</attr>
		</taxon>
		<taxon id="hCoV-19/Singapore/758/2020|EPI_ISL_507003|2020-03-14">
			<date value="2020.1994535519125" direction="forwards" units="years"/>
			<attr name="location">
				Singapore
			</attr>
		</taxon>
		<taxon id="hCoV-19/Singapore/759/2020|EPI_ISL_507004|2020-03-14">
			<date value="2020.1994535519125" direction="forwards" units="years"/>
			<attr name="location">
				Singapore
			</attr>
		</taxon>
		<taxon id="hCoV-19/Singapore/760/2020|EPI_ISL_507005|2020-04-26">
			<date value="2020.3169398907103" direction="forwards" units="years"/>
			<attr name="location">
				Singapore
			</attr>
		</taxon>
		<taxon id="hCoV-19/Singapore/761/2020|EPI_ISL_507006|2020-04-27">
			<date value="2020.3196721311476" direction="forwards" units="years"/>
			<attr name="location">
				Singapore
			</attr>
		</taxon>
		<taxon id="hCoV-19/Singapore/762/2020|EPI_ISL_509372|2020-07-01">
			<date value="2020.4972677595629" direction="forwards" units="years"/>
			<attr name="location">
				Singapore
			</attr>
		</taxon>
		<taxon id="hCoV-19/Singapore/763/2020|EPI_ISL_509373|2020-06-19">
			<date value="2020.464480874317" direction="forwards" units="years"/>
			<attr name="location">
				Singapore
			</attr>
		</taxon>
		<taxon id="hCoV-19/Singapore/764/2020|EPI_ISL_509374|2020-06-17">
			<date value="2020.4590163934427" direction="forwards" units="years"/>
			<attr name="location">
				Singapore
			</attr>
		</taxon>
		<taxon id="hCoV-19/Singapore/765/2020|EPI_ISL_509375|2020-06-11">
			<date value="2020.4426229508197" direction="forwards" units="years"/>
			<attr name="location">
				Singapore
			</attr>
		</taxon>
		<taxon id="hCoV-19/Singapore/766/2020|EPI_ISL_509376|2020-07-08">
			<date value="2020.516393442623" direction="forwards" units="years"/>
			<attr name="location">
				Singapore
			</attr>
		</taxon>
		<taxon id="hCoV-19/Singapore/767/2020|EPI_ISL_509377|2020-06-04">
			<date value="2020.4234972677596" direction="forwards" units="years"/>
			<attr name="location">
				Singapore
			</attr>
		</taxon>
		<taxon id="hCoV-19/Singapore/768/2020|EPI_ISL_509378|2020-06-03">
			<date value="2020.4207650273224" direction="forwards" units="years"/>
			<attr name="location">
				Singapore
			</attr>
		</taxon>
		<taxon id="hCoV-19/Singapore/769/2020|EPI_ISL_509379|2020-07-14">
			<date value="2020.532786885246" direction="forwards" units="years"/>
			<attr name="location">
				Singapore
			</attr>
		</taxon>
		<taxon id="hCoV-19/Singapore/770/2020|EPI_ISL_509380|2020-07-16">
			<date value="2020.5382513661202" direction="forwards" units="years"/>
			<attr name="location">
				Singapore
			</attr>
		</taxon>
		<taxon id="hCoV-19/Singapore/771/2020|EPI_ISL_509381|2020-07-15">
			<date value="2020.535519125683" direction="forwards" units="years"/>
			<attr name="location">
				Singapore
			</attr>
		</taxon>
		<taxon id="hCoV-19/Singapore/772/2020|EPI_ISL_509382|2020-07-15">
			<date value="2020.535519125683" direction="forwards" units="years"/>
			<attr name="location">
				Singapore
			</attr>
		</taxon>
		<taxon id="hCoV-19/Singapore/773/2020|EPI_ISL_509383|2020-07-15">
			<date value="2020.535519125683" direction="forwards" units="years"/>
			<attr name="location">
				Singapore
			</attr>
		</taxon>
		<taxon id="hCoV-19/Singapore/774/2020|EPI_ISL_509384|2020-07-14">
			<date value="2020.532786885246" direction="forwards" units="years"/>
			<attr name="location">
				Singapore
			</attr>
		</taxon>
		<taxon id="hCoV-19/Singapore/775/2020|EPI_ISL_509385|2020-07-13">
			<date value="2020.5300546448088" direction="forwards" units="years"/>
			<attr name="location">
				Singapore
			</attr>
		</taxon>
		<taxon id="hCoV-19/Singapore/776/2020|EPI_ISL_509386|2020-07-13">
			<date value="2020.5300546448088" direction="forwards" units="years"/>
			<attr name="location">
				Singapore
			</attr>
		</taxon>
		<taxon id="hCoV-19/Singapore/777/2020|EPI_ISL_509387|2020-07-13">
			<date value="2020.5300546448088" direction="forwards" units="years"/>
			<attr name="location">
				Singapore
			</attr>
		</taxon>
		<taxon id="hCoV-19/Singapore/778/2020|EPI_ISL_509388|2020-07-12">
			<date value="2020.5273224043715" direction="forwards" units="years"/>
			<attr name="location">
				Singapore
			</attr>
		</taxon>
		<taxon id="hCoV-19/Singapore/779/2020|EPI_ISL_509389|2020-07-11">
			<date value="2020.5245901639344" direction="forwards" units="years"/>
			<attr name="location">
				Singapore
			</attr>
		</taxon>
		<taxon id="hCoV-19/Singapore/780/2020|EPI_ISL_509390|2020-07-07">
			<date value="2020.5136612021859" direction="forwards" units="years"/>
			<attr name="location">
				Singapore
			</attr>
		</taxon>
		<taxon id="hCoV-19/Singapore/781/2020|EPI_ISL_509391|2020-06-19">
			<date value="2020.464480874317" direction="forwards" units="years"/>
			<attr name="location">
				Singapore
			</attr>
		</taxon>
		<taxon id="hCoV-19/Singapore/782/2020|EPI_ISL_509392|2020-06-18">
			<date value="2020.4617486338798" direction="forwards" units="years"/>
			<attr name="location">
				Singapore
			</attr>
		</taxon>
		<taxon id="hCoV-19/Singapore/783/2020|EPI_ISL_509393|2020-06-13">
			<date value="2020.448087431694" direction="forwards" units="years"/>
			<attr name="location">
				Singapore
			</attr>
		</taxon>
		<taxon id="hCoV-19/Singapore/784/2020|EPI_ISL_509394|2020-06-09">
			<date value="2020.4371584699454" direction="forwards" units="years"/>
			<attr name="location">
				Singapore
			</attr>
		</taxon>
		<taxon id="hCoV-19/Singapore/785/2020|EPI_ISL_509395|2020-06-06">
			<date value="2020.4289617486338" direction="forwards" units="years"/>
			<attr name="location">
				Singapore
			</attr>
		</taxon>
		<taxon id="hCoV-19/Singapore/489ilmn/2020|EPI_ISL_512822|2020-04-10">
			<date value="2020.2732240437158" direction="forwards" units="years"/>
			<attr name="location">
				Singapore
			</attr>
		</taxon>
		<taxon id="hCoV-19/Singapore/787/2020|EPI_ISL_512823|2020-04-06">
			<date value="2020.2622950819673" direction="forwards" units="years"/>
			<attr name="location">
				Singapore
			</attr>
		</taxon>
		<taxon id="hCoV-19/Singapore/788/2020|EPI_ISL_512824|2020-04-06">
			<date value="2020.2622950819673" direction="forwards" units="years"/>
			<attr name="location">
				Singapore
			</attr>
		</taxon>
		<taxon id="hCoV-19/Singapore/789/2020|EPI_ISL_512825|2020-04-06">
			<date value="2020.2622950819673" direction="forwards" units="years"/>
			<attr name="location">
				Singapore
			</attr>
		</taxon>
		<taxon id="hCoV-19/Singapore/790/2020|EPI_ISL_512826|2020-04-08">
			<date value="2020.2677595628415" direction="forwards" units="years"/>
			<attr name="location">
				Singapore
			</attr>
		</taxon>
		<taxon id="hCoV-19/Singapore/791/2020|EPI_ISL_512827|2020-06-04">
			<date value="2020.4234972677596" direction="forwards" units="years"/>
			<attr name="location">
				Singapore
			</attr>
		</taxon>
		<taxon id="hCoV-19/Singapore/792/2020|EPI_ISL_512828|2020-06-04">
			<date value="2020.4234972677596" direction="forwards" units="years"/>
			<attr name="location">
				Singapore
			</attr>
		</taxon>
		<taxon id="hCoV-19/Singapore/793/2020|EPI_ISL_512829|2020-06-04">
			<date value="2020.4234972677596" direction="forwards" units="years"/>
			<attr name="location">
				Singapore
			</attr>
		</taxon>
		<taxon id="hCoV-19/Singapore/794/2020|EPI_ISL_512830|2020-04-10">
			<date value="2020.2732240437158" direction="forwards" units="years"/>
			<attr name="location">
				Singapore
			</attr>
		</taxon>
		<taxon id="hCoV-19/Singapore/795/2020|EPI_ISL_512831|2020-07-26">
			<date value="2020.5655737704917" direction="forwards" units="years"/>
			<attr name="location">
				Singapore
			</attr>
		</taxon>
		<taxon id="hCoV-19/Singapore/796/2020|EPI_ISL_512832|2020-07-22">
			<date value="2020.5546448087432" direction="forwards" units="years"/>
			<attr name="location">
				Singapore
			</attr>
		</taxon>
		<taxon id="hCoV-19/Singapore/797/2020|EPI_ISL_512833|2020-07-23">
			<date value="2020.5573770491803" direction="forwards" units="years"/>
			<attr name="location">
				Singapore
			</attr>
		</taxon>
		<taxon id="hCoV-19/Singapore/798/2020|EPI_ISL_512834|2020-07-17">
			<date value="2020.5409836065573" direction="forwards" units="years"/>
			<attr name="location">
				Singapore
			</attr>
		</taxon>
		<taxon id="hCoV-19/Singapore/799/2020|EPI_ISL_512835|2020-07-17">
			<date value="2020.5409836065573" direction="forwards" units="years"/>
			<attr name="location">
				Singapore
			</attr>
		</taxon>
		<taxon id="hCoV-19/Singapore/800/2020|EPI_ISL_512836|2020-07-17">
			<date value="2020.5409836065573" direction="forwards" units="years"/>
			<attr name="location">
				Singapore
			</attr>
		</taxon>
		<taxon id="hCoV-19/Singapore/801/2020|EPI_ISL_512837|2020-07-25">
			<date value="2020.5628415300546" direction="forwards" units="years"/>
			<attr name="location">
				Singapore
			</attr>
		</taxon>
		<taxon id="hCoV-19/Singapore/802/2020|EPI_ISL_512838|2020-07-26">
			<date value="2020.5655737704917" direction="forwards" units="years"/>
			<attr name="location">
				Singapore
			</attr>
		</taxon>
		<taxon id="hCoV-19/Singapore/803/2020|EPI_ISL_512839|2020-07-27">
			<date value="2020.568306010929" direction="forwards" units="years"/>
			<attr name="location">
				Singapore
			</attr>
		</taxon>
		<taxon id="hCoV-19/Singapore/804/2020|EPI_ISL_512840|2020-07-27">
			<date value="2020.568306010929" direction="forwards" units="years"/>
			<attr name="location">
				Singapore
			</attr>
		</taxon>
		<taxon id="hCoV-19/Singapore/805/2020|EPI_ISL_512841|2020-07-29">
			<date value="2020.5737704918033" direction="forwards" units="years"/>
			<attr name="location">
				Singapore
			</attr>
		</taxon>
		<taxon id="hCoV-19/Singapore/806/2020|EPI_ISL_512842|2020-08-02">
			<date value="2020.5846994535518" direction="forwards" units="years"/>
			<attr name="location">
				Singapore
			</attr>
		</taxon>
		<taxon id="hCoV-19/Singapore/829/2020|EPI_ISL_516801|2020-03-10">
			<date value="2020.188524590164" direction="forwards" units="years"/>
			<attr name="location">
				Singapore
			</attr>
		</taxon>
		<taxon id="hCoV-19/Singapore/830/2020|EPI_ISL_516802|2020-03-12">
			<date value="2020.1939890710382" direction="forwards" units="years"/>
			<attr name="location">
				Singapore
			</attr>
		</taxon>
		<taxon id="hCoV-19/Singapore/831/2020|EPI_ISL_516803|2020-03-22">
			<date value="2020.22131147541" direction="forwards" units="years"/>
			<attr name="location">
				Singapore
			</attr>
		</taxon>
		<taxon id="hCoV-19/Singapore/832/2020|EPI_ISL_516804|2020-03-24">
			<date value="2020.2267759562842" direction="forwards" units="years"/>
			<attr name="location">
				Singapore
			</attr>
		</taxon>
		<taxon id="hCoV-19/Singapore/833/2020|EPI_ISL_516805|2020-03-25">
			<date value="2020.2295081967213" direction="forwards" units="years"/>
			<attr name="location">
				Singapore
			</attr>
		</taxon>
		<taxon id="hCoV-19/Singapore/807/2020|EPI_ISL_516807|2020-04-10">
			<date value="2020.2732240437158" direction="forwards" units="years"/>
			<attr name="location">
				Singapore
			</attr>
		</taxon>
		<taxon id="hCoV-19/Singapore/808/2020|EPI_ISL_516808|2020-08-11">
			<date value="2020.6092896174864" direction="forwards" units="years"/>
			<attr name="location">
				Singapore
			</attr>
		</taxon>
		<taxon id="hCoV-19/Singapore/809/2020|EPI_ISL_516809|2020-07-08">
			<date value="2020.516393442623" direction="forwards" units="years"/>
			<attr name="location">
				Singapore
			</attr>
		</taxon>
		<taxon id="hCoV-19/Singapore/810/2020|EPI_ISL_516810|2020-08-11">
			<date value="2020.6092896174864" direction="forwards" units="years"/>
			<attr name="location">
				Singapore
			</attr>
		</taxon>
		<taxon id="hCoV-19/Singapore/811/2020|EPI_ISL_516811|2020-08-11">
			<date value="2020.6092896174864" direction="forwards" units="years"/>
			<attr name="location">
				Singapore
			</attr>
		</taxon>
		<taxon id="hCoV-19/Singapore/812/2020|EPI_ISL_516812|2020-08-11">
			<date value="2020.6092896174864" direction="forwards" units="years"/>
			<attr name="location">
				Singapore
			</attr>
		</taxon>
		<taxon id="hCoV-19/Singapore/813/2020|EPI_ISL_516813|2020-08-10">
			<date value="2020.6065573770493" direction="forwards" units="years"/>
			<attr name="location">
				Singapore
			</attr>
		</taxon>
		<taxon id="hCoV-19/Singapore/814/2020|EPI_ISL_516814|2020-08-10">
			<date value="2020.6065573770493" direction="forwards" units="years"/>
			<attr name="location">
				Singapore
			</attr>
		</taxon>
		<taxon id="hCoV-19/Singapore/815/2020|EPI_ISL_516815|2020-08-11">
			<date value="2020.6092896174864" direction="forwards" units="years"/>
			<attr name="location">
				Singapore
			</attr>
		</taxon>
		<taxon id="hCoV-19/Singapore/816/2020|EPI_ISL_516816|2020-08-11">
			<date value="2020.6092896174864" direction="forwards" units="years"/>
			<attr name="location">
				Singapore
			</attr>
		</taxon>
		<taxon id="hCoV-19/Singapore/817/2020|EPI_ISL_516817|2020-08-11">
			<date value="2020.6092896174864" direction="forwards" units="years"/>
			<attr name="location">
				Singapore
			</attr>
		</taxon>
		<taxon id="hCoV-19/Singapore/818/2020|EPI_ISL_516818|2020-07-06">
			<date value="2020.5109289617487" direction="forwards" units="years"/>
			<attr name="location">
				Singapore
			</attr>
		</taxon>
		<taxon id="hCoV-19/Singapore/819/2020|EPI_ISL_516819|2020-08-11">
			<date value="2020.6092896174864" direction="forwards" units="years"/>
			<attr name="location">
				Singapore
			</attr>
		</taxon>
		<taxon id="hCoV-19/Singapore/820/2020|EPI_ISL_516820|2020-08-13">
			<date value="2020.6147540983607" direction="forwards" units="years"/>
			<attr name="location">
				Singapore
			</attr>
		</taxon>
		<taxon id="hCoV-19/Singapore/821/2020|EPI_ISL_516821|2020-07-06">
			<date value="2020.5109289617487" direction="forwards" units="years"/>
			<attr name="location">
				Singapore
			</attr>
		</taxon>
		<taxon id="hCoV-19/Singapore/822/2020|EPI_ISL_516822|2020-07-07">
			<date value="2020.5136612021859" direction="forwards" units="years"/>
			<attr name="location">
				Singapore
			</attr>
		</taxon>
		<taxon id="hCoV-19/Singapore/823/2020|EPI_ISL_516823|2020-08-11">
			<date value="2020.6092896174864" direction="forwards" units="years"/>
			<attr name="location">
				Singapore
			</attr>
		</taxon>
		<taxon id="hCoV-19/Singapore/824/2020|EPI_ISL_516824|2020-08-11">
			<date value="2020.6092896174864" direction="forwards" units="years"/>
			<attr name="location">
				Singapore
			</attr>
		</taxon>
		<taxon id="hCoV-19/Singapore/825/2020|EPI_ISL_516825|2020-08-11">
			<date value="2020.6092896174864" direction="forwards" units="years"/>
			<attr name="location">
				Singapore
			</attr>
		</taxon>
		<taxon id="hCoV-19/Singapore/826/2020|EPI_ISL_516826|2020-08-11">
			<date value="2020.6092896174864" direction="forwards" units="years"/>
			<attr name="location">
				Singapore
			</attr>
		</taxon>
		<taxon id="hCoV-19/Singapore/827/2020|EPI_ISL_516827|2020-08-11">
			<date value="2020.6092896174864" direction="forwards" units="years"/>
			<attr name="location">
				Singapore
			</attr>
		</taxon>
		<taxon id="hCoV-19/Singapore/828/2020|EPI_ISL_516828|2020-08-07">
			<date value="2020.5983606557377" direction="forwards" units="years"/>
			<attr name="location">
				Singapore
			</attr>
		</taxon>
		<taxon id="hCoV-19/Singapore/766_2/2020|EPI_ISL_517996|2020-07-08">
			<date value="2020.516393442623" direction="forwards" units="years"/>
			<attr name="location">
				Singapore
			</attr>
		</taxon>
		<taxon id="hCoV-19/Singapore/834/2020|EPI_ISL_517997|2020-06-15">
			<date value="2020.4535519125684" direction="forwards" units="years"/>
			<attr name="location">
				Singapore
			</attr>
		</taxon>
		<taxon id="hCoV-19/Singapore/835/2020|EPI_ISL_517998|2020-06-17">
			<date value="2020.4590163934427" direction="forwards" units="years"/>
			<attr name="location">
				Singapore
			</attr>
		</taxon>
		<taxon id="hCoV-19/Singapore/836/2020|EPI_ISL_517999|2020-06-16">
			<date value="2020.4562841530055" direction="forwards" units="years"/>
			<attr name="location">
				Singapore
			</attr>
		</taxon>
		<taxon id="hCoV-19/Singapore/762_2/2020|EPI_ISL_518000|2020-07-01">
			<date value="2020.4972677595629" direction="forwards" units="years"/>
			<attr name="location">
				Singapore
			</attr>
		</taxon>
		<taxon id="hCoV-19/Singapore/837/2020|EPI_ISL_518001|2020-07-29">
			<date value="2020.5737704918033" direction="forwards" units="years"/>
			<attr name="location">
				Singapore
			</attr>
		</taxon>
		<taxon id="hCoV-19/Singapore/838/2020|EPI_ISL_518002|2020-07-26">
			<date value="2020.5655737704917" direction="forwards" units="years"/>
			<attr name="location">
				Singapore
			</attr>
		</taxon>
		<taxon id="hCoV-19/Singapore/839/2020|EPI_ISL_518003|2020-07-26">
			<date value="2020.5655737704917" direction="forwards" units="years"/>
			<attr name="location">
				Singapore
			</attr>
		</taxon>
		<taxon id="hCoV-19/Singapore/840/2020|EPI_ISL_518004|2020-07-22">
			<date value="2020.5546448087432" direction="forwards" units="years"/>
			<attr name="location">
				Singapore
			</attr>
		</taxon>
		<taxon id="hCoV-19/Singapore/841/2020|EPI_ISL_518005|2020-07-22">
			<date value="2020.5546448087432" direction="forwards" units="years"/>
			<attr name="location">
				Singapore
			</attr>
		</taxon>
		<taxon id="hCoV-19/Singapore/842/2020|EPI_ISL_518006|2020-07-19">
			<date value="2020.5464480874316" direction="forwards" units="years"/>
			<attr name="location">
				Singapore
			</attr>
		</taxon>
		<taxon id="hCoV-19/Singapore/843/2020|EPI_ISL_518007|2020-07-19">
			<date value="2020.5464480874316" direction="forwards" units="years"/>
			<attr name="location">
				Singapore
			</attr>
		</taxon>
		<taxon id="hCoV-19/Singapore/844/2020|EPI_ISL_518008|2020-07-18">
			<date value="2020.5437158469945" direction="forwards" units="years"/>
			<attr name="location">
				Singapore
			</attr>
		</taxon>
		<taxon id="hCoV-19/Singapore/845/2020|EPI_ISL_518009|2020-07-19">
			<date value="2020.5464480874316" direction="forwards" units="years"/>
			<attr name="location">
				Singapore
			</attr>
		</taxon>
		<taxon id="hCoV-19/Singapore/846/2020|EPI_ISL_518010|2020-07-12">
			<date value="2020.5273224043715" direction="forwards" units="years"/>
			<attr name="location">
				Singapore
			</attr>
		</taxon>
		<taxon id="hCoV-19/Singapore/847/2020|EPI_ISL_518011|2020-07-12">
			<date value="2020.5273224043715" direction="forwards" units="years"/>
			<attr name="location">
				Singapore
			</attr>
		</taxon>
		<taxon id="hCoV-19/Singapore/848/2020|EPI_ISL_518012|2020-07-01">
			<date value="2020.4972677595629" direction="forwards" units="years"/>
			<attr name="location">
				Singapore
			</attr>
		</taxon>
		<taxon id="hCoV-19/Singapore/834_2/2020|EPI_ISL_518013|2020-06-15">
			<date value="2020.4535519125684" direction="forwards" units="years"/>
			<attr name="location">
				Singapore
			</attr>
		</taxon>
		<taxon id="hCoV-19/Singapore/849/2020|EPI_ISL_518014|2020-06-14">
			<date value="2020.450819672131" direction="forwards" units="years"/>
			<attr name="location">
				Singapore
			</attr>
		</taxon>
		<taxon id="hCoV-19/Singapore/835_2/2020|EPI_ISL_518015|2020-06-17">
			<date value="2020.4590163934427" direction="forwards" units="years"/>
			<attr name="location">
				Singapore
			</attr>
		</taxon>
		<taxon id="hCoV-19/Singapore/836_2/2020|EPI_ISL_518016|2020-06-16">
			<date value="2020.4562841530055" direction="forwards" units="years"/>
			<attr name="location">
				Singapore
			</attr>
		</taxon>
		<taxon id="hCoV-19/Singapore/762_3/2020|EPI_ISL_518017|2020-07-01">
			<date value="2020.4972677595629" direction="forwards" units="years"/>
			<attr name="location">
				Singapore
			</attr>
		</taxon>
		<taxon id="hCoV-19/Singapore/743/2020|EPI_ISL_524445|2020-07-04">
			<date value="2020.5054644808743" direction="forwards" units="years"/>
			<attr name="location">
				Singapore
			</attr>
		</taxon>
		<taxon id="hCoV-19/Singapore/739/2020|EPI_ISL_524446|2020-07-06">
			<date value="2020.5109289617487" direction="forwards" units="years"/>
			<attr name="location">
				Singapore
			</attr>
		</taxon>
		<taxon id="hCoV-19/Singapore/740/2020|EPI_ISL_524447|2020-07-06">
			<date value="2020.5109289617487" direction="forwards" units="years"/>
			<attr name="location">
				Singapore
			</attr>
		</taxon>
		<taxon id="hCoV-19/Singapore/741/2020|EPI_ISL_524448|2020-07-06">
			<date value="2020.5109289617487" direction="forwards" units="years"/>
			<attr name="location">
				Singapore
			</attr>
		</taxon>
		<taxon id="hCoV-19/Singapore/786/2020|EPI_ISL_524449|2020-06-03">
			<date value="2020.4207650273224" direction="forwards" units="years"/>
			<attr name="location">
				Singapore
			</attr>
		</taxon>
		<taxon id="hCoV-19/Singapore/850/2020|EPI_ISL_527359|2020-08-17">
			<date value="2020.6256830601094" direction="forwards" units="years"/>
			<attr name="location">
				Singapore
			</attr>
		</taxon>
		<taxon id="hCoV-19/Singapore/871/2020|EPI_ISL_536412|2020-04-03">
			<date value="2020.2540983606557" direction="forwards" units="years"/>
			<attr name="location">
				Singapore
			</attr>
		</taxon>
		<taxon id="hCoV-19/Singapore/872/2020|EPI_ISL_536413|2020-05-26">
			<date value="2020.3989071038252" direction="forwards" units="years"/>
			<attr name="location">
				Singapore
			</attr>
		</taxon>
		<taxon id="hCoV-19/Singapore/873/2020|EPI_ISL_536414|2020-04-05">
			<date value="2020.25956284153" direction="forwards" units="years"/>
			<attr name="location">
				Singapore
			</attr>
		</taxon>
		<taxon id="hCoV-19/Singapore/874/2020|EPI_ISL_536415|2020-04-17">
			<date value="2020.292349726776" direction="forwards" units="years"/>
			<attr name="location">
				Singapore
			</attr>
		</taxon>
		<taxon id="hCoV-19/Singapore/875/2020|EPI_ISL_536416|2020-04-17">
			<date value="2020.292349726776" direction="forwards" units="years"/>
			<attr name="location">
				Singapore
			</attr>
		</taxon>
		<taxon id="hCoV-19/Singapore/876/2020|EPI_ISL_536417|2020-08-28">
			<date value="2020.655737704918" direction="forwards" units="years"/>
			<attr name="location">
				Singapore
			</attr>
		</taxon>
		<taxon id="hCoV-19/Singapore/877/2020|EPI_ISL_536418|2020-08-28">
			<date value="2020.655737704918" direction="forwards" units="years"/>
			<attr name="location">
				Singapore
			</attr>
		</taxon>
		<taxon id="hCoV-19/Singapore/878/2020|EPI_ISL_536419|2020-08-29">
			<date value="2020.6584699453551" direction="forwards" units="years"/>
			<attr name="location">
				Singapore
			</attr>
		</taxon>
		<taxon id="hCoV-19/Singapore/879/2020|EPI_ISL_536420|2020-08-29">
			<date value="2020.6584699453551" direction="forwards" units="years"/>
			<attr name="location">
				Singapore
			</attr>
		</taxon>
		<taxon id="hCoV-19/Singapore/880/2020|EPI_ISL_536421|2020-08-30">
			<date value="2020.6612021857923" direction="forwards" units="years"/>
			<attr name="location">
				Singapore
			</attr>
		</taxon>
		<taxon id="hCoV-19/Singapore/881/2020|EPI_ISL_536422|2020-04-19">
			<date value="2020.2978142076502" direction="forwards" units="years"/>
			<attr name="location">
				Singapore
			</attr>
		</taxon>
		<taxon id="hCoV-19/Singapore/882/2020|EPI_ISL_536423|2020-08-31">
			<date value="2020.6639344262296" direction="forwards" units="years"/>
			<attr name="location">
				Singapore
			</attr>
		</taxon>
		<taxon id="hCoV-19/Singapore/883/2020|EPI_ISL_536424|2020-08-31">
			<date value="2020.6639344262296" direction="forwards" units="years"/>
			<attr name="location">
				Singapore
			</attr>
		</taxon>
		<taxon id="hCoV-19/Singapore/884/2020|EPI_ISL_536425|2020-08-31">
			<date value="2020.6639344262296" direction="forwards" units="years"/>
			<attr name="location">
				Singapore
			</attr>
		</taxon>
		<taxon id="hCoV-19/Singapore/885/2020|EPI_ISL_536426|2020-05-06">
			<date value="2020.344262295082" direction="forwards" units="years"/>
			<attr name="location">
				Singapore
			</attr>
		</taxon>
		<taxon id="hCoV-19/Singapore/886/2020|EPI_ISL_536427|2020-08-31">
			<date value="2020.6639344262296" direction="forwards" units="years"/>
			<attr name="location">
				Singapore
			</attr>
		</taxon>
		<taxon id="hCoV-19/Singapore/887/2020|EPI_ISL_536428|2020-08-31">
			<date value="2020.6639344262296" direction="forwards" units="years"/>
			<attr name="location">
				Singapore
			</attr>
		</taxon>
		<taxon id="hCoV-19/Singapore/894/2020|EPI_ISL_536435|2020-02-02">
			<date value="2020.0874316939892" direction="forwards" units="years"/>
			<attr name="location">
				Singapore
			</attr>
		</taxon>
		<taxon id="hCoV-19/Singapore/895/2020|EPI_ISL_536436|2020-03-11">
			<date value="2020.191256830601" direction="forwards" units="years"/>
			<attr name="location">
				Singapore
			</attr>
		</taxon>
		<taxon id="hCoV-19/Singapore/896/2020|EPI_ISL_536437|2020-03-13">
			<date value="2020.1967213114754" direction="forwards" units="years"/>
			<attr name="location">
				Singapore
			</attr>
		</taxon>
		<taxon id="hCoV-19/Singapore/898/2020|EPI_ISL_536439|2020-02-03">
			<date value="2020.0901639344263" direction="forwards" units="years"/>
			<attr name="location">
				Singapore
			</attr>
		</taxon>
		<taxon id="hCoV-19/Singapore/899/2020|EPI_ISL_536440|2020-03-12">
			<date value="2020.1939890710382" direction="forwards" units="years"/>
			<attr name="location">
				Singapore
			</attr>
		</taxon>
		<taxon id="hCoV-19/Singapore/900/2020|EPI_ISL_536441|2020-02-05">
			<date value="2020.0956284153006" direction="forwards" units="years"/>
			<attr name="location">
				Singapore
			</attr>
		</taxon>
		<taxon id="hCoV-19/Singapore/902/2020|EPI_ISL_536443|2020-08-28">
			<date value="2020.655737704918" direction="forwards" units="years"/>
			<attr name="location">
				Singapore
			</attr>
		</taxon>
		<taxon id="hCoV-19/Singapore/906/2020|EPI_ISL_536447|2020-01-25">
			<date value="2020.0655737704917" direction="forwards" units="years"/>
			<attr name="location">
				Singapore
			</attr>
		</taxon>
		<taxon id="hCoV-19/Singapore/907/2020|EPI_ISL_536448|2020-04-12">
			<date value="2020.27868852459" direction="forwards" units="years"/>
			<attr name="location">
				Singapore
			</attr>
		</taxon>
		<taxon id="hCoV-19/Singapore/909/2020|EPI_ISL_536450|2020-04-12">
			<date value="2020.27868852459" direction="forwards" units="years"/>
			<attr name="location">
				Singapore
			</attr>
		</taxon>
		<taxon id="hCoV-19/Singapore/911/2020|EPI_ISL_536452|2020-02-03">
			<date value="2020.0901639344263" direction="forwards" units="years"/>
			<attr name="location">
				Singapore
			</attr>
		</taxon>
		<taxon id="hCoV-19/Singapore/912/2020|EPI_ISL_536453|2020-08-28">
			<date value="2020.655737704918" direction="forwards" units="years"/>
			<attr name="location">
				Singapore
			</attr>
		</taxon>
		<taxon id="hCoV-19/Singapore/36nan/2020|EPI_ISL_538435|2020-02-16">
			<date value="2020.1256830601094" direction="forwards" units="years"/>
			<attr name="location">
				Singapore
			</attr>
		</taxon>
		<taxon id="hCoV-19/Singapore/913/2020|EPI_ISL_538436|2020-02-20">
			<date value="2020.136612021858" direction="forwards" units="years"/>
			<attr name="location">
				Singapore
			</attr>
		</taxon>
		<taxon id="hCoV-19/Singapore/46nan/2020|EPI_ISL_538437|2020-03-16">
			<date value="2020.204918032787" direction="forwards" units="years"/>
			<attr name="location">
				Singapore
			</attr>
		</taxon>
		<taxon id="hCoV-19/Singapore/914/2020|EPI_ISL_538438|2020-03-16">
			<date value="2020.204918032787" direction="forwards" units="years"/>
			<attr name="location">
				Singapore
			</attr>
		</taxon>
		<taxon id="hCoV-19/Singapore/915/2020|EPI_ISL_538439|2020-03-17">
			<date value="2020.207650273224" direction="forwards" units="years"/>
			<attr name="location">
				Singapore
			</attr>
		</taxon>
		<taxon id="hCoV-19/Singapore/135nan/2020|EPI_ISL_538440|2020-03-18">
			<date value="2020.2103825136612" direction="forwards" units="years"/>
			<attr name="location">
				Singapore
			</attr>
		</taxon>
		<taxon id="hCoV-19/Singapore/173nan/2020|EPI_ISL_538441|2020-03-20">
			<date value="2020.2158469945355" direction="forwards" units="years"/>
			<attr name="location">
				Singapore
			</attr>
		</taxon>
		<taxon id="hCoV-19/Singapore/427nan/2020|EPI_ISL_538442|2020-03-20">
			<date value="2020.2158469945355" direction="forwards" units="years"/>
			<attr name="location">
				Singapore
			</attr>
		</taxon>
		<taxon id="hCoV-19/Singapore/916/2020|EPI_ISL_538443|2020-03-21">
			<date value="2020.2185792349726" direction="forwards" units="years"/>
			<attr name="location">
				Singapore
			</attr>
		</taxon>
		<taxon id="hCoV-19/Singapore/917/2020|EPI_ISL_538444|2020-03-24">
			<date value="2020.2267759562842" direction="forwards" units="years"/>
			<attr name="location">
				Singapore
			</attr>
		</taxon>
		<taxon id="hCoV-19/Singapore/918/2020|EPI_ISL_538445|2020-04-09">
			<date value="2020.2704918032787" direction="forwards" units="years"/>
			<attr name="location">
				Singapore
			</attr>
		</taxon>
		<taxon id="hCoV-19/Singapore/50nan/2020|EPI_ISL_538446|2020-03-06">
			<date value="2020.1775956284152" direction="forwards" units="years"/>
			<attr name="location">
				Singapore
			</attr>
		</taxon>
		<taxon id="hCoV-19/Singapore/148nan/2020|EPI_ISL_538447|2020-03-16">
			<date value="2020.204918032787" direction="forwards" units="years"/>
			<attr name="location">
				Singapore
			</attr>
		</taxon>
		<taxon id="hCoV-19/Singapore/113nan/2020|EPI_ISL_538448|2020-03-17">
			<date value="2020.207650273224" direction="forwards" units="years"/>
			<attr name="location">
				Singapore
			</attr>
		</taxon>
		<taxon id="hCoV-19/Singapore/129nan/2020|EPI_ISL_538449|2020-03-20">
			<date value="2020.2158469945355" direction="forwards" units="years"/>
			<attr name="location">
				Singapore
			</attr>
		</taxon>
		<taxon id="hCoV-19/Singapore/919/2020|EPI_ISL_538450|2020-03-21">
			<date value="2020.2185792349726" direction="forwards" units="years"/>
			<attr name="location">
				Singapore
			</attr>
		</taxon>
		<taxon id="hCoV-19/Singapore/920/2020|EPI_ISL_538451|2020-03-22">
			<date value="2020.22131147541" direction="forwards" units="years"/>
			<attr name="location">
				Singapore
			</attr>
		</taxon>
		<taxon id="hCoV-19/Singapore/921/2020|EPI_ISL_538452|2020-03-23">
			<date value="2020.224043715847" direction="forwards" units="years"/>
			<attr name="location">
				Singapore
			</attr>
		</taxon>
		<taxon id="hCoV-19/Singapore/922/2020|EPI_ISL_538453|2020-03-24">
			<date value="2020.2267759562842" direction="forwards" units="years"/>
			<attr name="location">
				Singapore
			</attr>
		</taxon>
		<taxon id="hCoV-19/Singapore/923/2020|EPI_ISL_538454|2020-03-24">
			<date value="2020.2267759562842" direction="forwards" units="years"/>
			<attr name="location">
				Singapore
			</attr>
		</taxon>
		<taxon id="hCoV-19/Singapore/927/2020|EPI_ISL_538459|2020-03-26">
			<date value="2020.2322404371585" direction="forwards" units="years"/>
			<attr name="location">
				Singapore
			</attr>
		</taxon>
		<taxon id="hCoV-19/Singapore/956/2020|EPI_ISL_538490|2020-04-07">
			<date value="2020.2650273224044" direction="forwards" units="years"/>
			<attr name="location">
				Singapore
			</attr>
		</taxon>
		<taxon id="hCoV-19/Singapore/957/2020|EPI_ISL_538491|2020-04-08">
			<date value="2020.2677595628415" direction="forwards" units="years"/>
			<attr name="location">
				Singapore
			</attr>
		</taxon>
		<taxon id="hCoV-19/Singapore/958/2020|EPI_ISL_538492|2020-04-08">
			<date value="2020.2677595628415" direction="forwards" units="years"/>
			<attr name="location">
				Singapore
			</attr>
		</taxon>
		<taxon id="hCoV-19/Singapore/959/2020|EPI_ISL_538493|2020-04-09">
			<date value="2020.2704918032787" direction="forwards" units="years"/>
			<attr name="location">
				Singapore
			</attr>
		</taxon>
		<taxon id="hCoV-19/Singapore/794nan/2020|EPI_ISL_538494|2020-04-09">
			<date value="2020.2704918032787" direction="forwards" units="years"/>
			<attr name="location">
				Singapore
			</attr>
		</taxon>
		<taxon id="hCoV-19/Singapore/960/2020|EPI_ISL_538495|2020-04-10">
			<date value="2020.2732240437158" direction="forwards" units="years"/>
			<attr name="location">
				Singapore
			</attr>
		</taxon>
		<taxon id="hCoV-19/Singapore/961/2020|EPI_ISL_538496|2020-04-10">
			<date value="2020.2732240437158" direction="forwards" units="years"/>
			<attr name="location">
				Singapore
			</attr>
		</taxon>
		<taxon id="hCoV-19/Singapore/962/2020|EPI_ISL_538497|2020-04-10">
			<date value="2020.2732240437158" direction="forwards" units="years"/>
			<attr name="location">
				Singapore
			</attr>
		</taxon>
		<taxon id="hCoV-19/Singapore/969/2020|EPI_ISL_548977|2020-03-22">
			<date value="2020.22131147541" direction="forwards" units="years"/>
			<attr name="location">
				Singapore
			</attr>
		</taxon>
		<taxon id="hCoV-19/Singapore/970/2020|EPI_ISL_548978|2020-03-14">
			<date value="2020.1994535519125" direction="forwards" units="years"/>
			<attr name="location">
				Singapore
			</attr>
		</taxon>
		<taxon id="hCoV-19/Singapore/971/2020|EPI_ISL_548979|2020-03-21">
			<date value="2020.2185792349726" direction="forwards" units="years"/>
			<attr name="location">
				Singapore
			</attr>
		</taxon>
		<taxon id="hCoV-19/Singapore/972/2020|EPI_ISL_548980|2020-03-22">
			<date value="2020.22131147541" direction="forwards" units="years"/>
			<attr name="location">
				Singapore
			</attr>
		</taxon>
		<taxon id="hCoV-19/Singapore/973/2020|EPI_ISL_548981|2020-03-14">
			<date value="2020.1994535519125" direction="forwards" units="years"/>
			<attr name="location">
				Singapore
			</attr>
		</taxon>
		<taxon id="hCoV-19/Singapore/974/2020|EPI_ISL_548982|2020-03-11">
			<date value="2020.191256830601" direction="forwards" units="years"/>
			<attr name="location">
				Singapore
			</attr>
		</taxon>
		<taxon id="hCoV-19/Singapore/975/2020|EPI_ISL_548983|2020-03-23">
			<date value="2020.224043715847" direction="forwards" units="years"/>
			<attr name="location">
				Singapore
			</attr>
		</taxon>
		<taxon id="hCoV-19/Singapore/976/2020|EPI_ISL_548984|2020-03-15">
			<date value="2020.2021857923498" direction="forwards" units="years"/>
			<attr name="location">
				Singapore
			</attr>
		</taxon>
		<taxon id="hCoV-19/Singapore/977/2020|EPI_ISL_548985|2020-03-22">
			<date value="2020.22131147541" direction="forwards" units="years"/>
			<attr name="location">
				Singapore
			</attr>
		</taxon>
		<taxon id="hCoV-19/Singapore/978/2020|EPI_ISL_548986|2020-03-14">
			<date value="2020.1994535519125" direction="forwards" units="years"/>
			<attr name="location">
				Singapore
			</attr>
		</taxon>
		<taxon id="hCoV-19/Singapore/979/2020|EPI_ISL_548987|2020-03-11">
			<date value="2020.191256830601" direction="forwards" units="years"/>
			<attr name="location">
				Singapore
			</attr>
		</taxon>
		<taxon id="hCoV-19/Singapore/980/2020|EPI_ISL_548988|2020-03-22">
			<date value="2020.22131147541" direction="forwards" units="years"/>
			<attr name="location">
				Singapore
			</attr>
		</taxon>
		<taxon id="hCoV-19/Singapore/981/2020|EPI_ISL_548989|2020-03-15">
			<date value="2020.2021857923498" direction="forwards" units="years"/>
			<attr name="location">
				Singapore
			</attr>
		</taxon>
		<taxon id="hCoV-19/Singapore/982/2020|EPI_ISL_548990|2020-03-22">
			<date value="2020.22131147541" direction="forwards" units="years"/>
			<attr name="location">
				Singapore
			</attr>
		</taxon>
		<taxon id="hCoV-19/Singapore/983/2020|EPI_ISL_548991|2020-03-22">
			<date value="2020.22131147541" direction="forwards" units="years"/>
			<attr name="location">
				Singapore
			</attr>
		</taxon>
		<taxon id="hCoV-19/Singapore/984/2020|EPI_ISL_548992|2020-03-22">
			<date value="2020.22131147541" direction="forwards" units="years"/>
			<attr name="location">
				Singapore
			</attr>
		</taxon>
		<taxon id="hCoV-19/Singapore/985/2020|EPI_ISL_548993|2020-03-28">
			<date value="2020.2377049180327" direction="forwards" units="years"/>
			<attr name="location">
				Singapore
			</attr>
		</taxon>
		<taxon id="hCoV-19/Singapore/986/2020|EPI_ISL_548994|2020-03-23">
			<date value="2020.224043715847" direction="forwards" units="years"/>
			<attr name="location">
				Singapore
			</attr>
		</taxon>
		<taxon id="hCoV-19/Singapore/987/2020|EPI_ISL_548995|2020-03-22">
			<date value="2020.22131147541" direction="forwards" units="years"/>
			<attr name="location">
				Singapore
			</attr>
		</taxon>
		<taxon id="hCoV-19/Singapore/988/2020|EPI_ISL_548996|2020-03-20">
			<date value="2020.2158469945355" direction="forwards" units="years"/>
			<attr name="location">
				Singapore
			</attr>
		</taxon>
		<taxon id="hCoV-19/Singapore/989/2020|EPI_ISL_548997|2020-03-23">
			<date value="2020.224043715847" direction="forwards" units="years"/>
			<attr name="location">
				Singapore
			</attr>
		</taxon>
		<taxon id="hCoV-19/Singapore/990/2020|EPI_ISL_548998|2020-03-15">
			<date value="2020.2021857923498" direction="forwards" units="years"/>
			<attr name="location">
				Singapore
			</attr>
		</taxon>
		<taxon id="hCoV-19/Singapore/991/2020|EPI_ISL_548999|2020-03-22">
			<date value="2020.22131147541" direction="forwards" units="years"/>
			<attr name="location">
				Singapore
			</attr>
		</taxon>
		<taxon id="hCoV-19/Singapore/992/2020|EPI_ISL_549000|2020-03-22">
			<date value="2020.22131147541" direction="forwards" units="years"/>
			<attr name="location">
				Singapore
			</attr>
		</taxon>
		<taxon id="hCoV-19/Singapore/993/2020|EPI_ISL_549001|2020-03-14">
			<date value="2020.1994535519125" direction="forwards" units="years"/>
			<attr name="location">
				Singapore
			</attr>
		</taxon>
		<taxon id="hCoV-19/Singapore/994/2020|EPI_ISL_549002|2020-03-22">
			<date value="2020.22131147541" direction="forwards" units="years"/>
			<attr name="location">
				Singapore
			</attr>
		</taxon>
		<taxon id="hCoV-19/Singapore/995/2020|EPI_ISL_549003|2020-03-22">
			<date value="2020.22131147541" direction="forwards" units="years"/>
			<attr name="location">
				Singapore
			</attr>
		</taxon>
		<taxon id="hCoV-19/Singapore/996/2020|EPI_ISL_549004|2020-03-23">
			<date value="2020.224043715847" direction="forwards" units="years"/>
			<attr name="location">
				Singapore
			</attr>
		</taxon>
		<taxon id="hCoV-19/Singapore/997/2020|EPI_ISL_549005|2020-03-15">
			<date value="2020.2021857923498" direction="forwards" units="years"/>
			<attr name="location">
				Singapore
			</attr>
		</taxon>
		<taxon id="hCoV-19/Singapore/998/2020|EPI_ISL_574479|2020-03-20">
			<date value="2020.2158469945355" direction="forwards" units="years"/>
			<attr name="location">
				Singapore
			</attr>
		</taxon>
		<taxon id="hCoV-19/Singapore/999/2020|EPI_ISL_574481|2020-03-21">
			<date value="2020.2185792349726" direction="forwards" units="years"/>
			<attr name="location">
				Singapore
			</attr>
		</taxon>
		<taxon id="hCoV-19/Singapore/1004/2020|EPI_ISL_574487|2020-03-11">
			<date value="2020.191256830601" direction="forwards" units="years"/>
			<attr name="location">
				Singapore
			</attr>
		</taxon>
		<taxon id="hCoV-19/Singapore/1008/2020|EPI_ISL_574493|2020-03-25">
			<date value="2020.2295081967213" direction="forwards" units="years"/>
			<attr name="location">
				Singapore
			</attr>
		</taxon>
		<taxon id="hCoV-19/Singapore/1010/2020|EPI_ISL_574495|2020-03-23">
			<date value="2020.224043715847" direction="forwards" units="years"/>
			<attr name="location">
				Singapore
			</attr>
		</taxon>
		<taxon id="hCoV-19/Singapore/1011/2020|EPI_ISL_574496|2020-03-24">
			<date value="2020.2267759562842" direction="forwards" units="years"/>
			<attr name="location">
				Singapore
			</attr>
		</taxon>
		<taxon id="hCoV-19/Singapore/1012/2020|EPI_ISL_574497|2020-03-23">
			<date value="2020.224043715847" direction="forwards" units="years"/>
			<attr name="location">
				Singapore
			</attr>
		</taxon>
		<taxon id="hCoV-19/Singapore/1013/2020|EPI_ISL_574498|2020-03-24">
			<date value="2020.2267759562842" direction="forwards" units="years"/>
			<attr name="location">
				Singapore
			</attr>
		</taxon>
		<taxon id="hCoV-19/Singapore/1014/2020|EPI_ISL_574499|2020-03-23">
			<date value="2020.224043715847" direction="forwards" units="years"/>
			<attr name="location">
				Singapore
			</attr>
		</taxon>
		<taxon id="hCoV-19/Singapore/1015/2020|EPI_ISL_574500|2020-03-23">
			<date value="2020.224043715847" direction="forwards" units="years"/>
			<attr name="location">
				Singapore
			</attr>
		</taxon>
		<taxon id="hCoV-19/Singapore/1016/2020|EPI_ISL_574501|2020-03-22">
			<date value="2020.22131147541" direction="forwards" units="years"/>
			<attr name="location">
				Singapore
			</attr>
		</taxon>
		<taxon id="hCoV-19/Singapore/1017/2020|EPI_ISL_574502|2020-03-22">
			<date value="2020.22131147541" direction="forwards" units="years"/>
			<attr name="location">
				Singapore
			</attr>
		</taxon>
		<taxon id="hCoV-19/Singapore/1019/2020|EPI_ISL_574504|2020-03-23">
			<date value="2020.224043715847" direction="forwards" units="years"/>
			<attr name="location">
				Singapore
			</attr>
		</taxon>
		<taxon id="hCoV-19/Singapore/1020/2020|EPI_ISL_574505|2020-03-24">
			<date value="2020.2267759562842" direction="forwards" units="years"/>
			<attr name="location">
				Singapore
			</attr>
		</taxon>
		<taxon id="hCoV-19/Singapore/1021/2020|EPI_ISL_574506|2020-03-24">
			<date value="2020.2267759562842" direction="forwards" units="years"/>
			<attr name="location">
				Singapore
			</attr>
		</taxon>
		<taxon id="hCoV-19/Singapore/1022/2020|EPI_ISL_574507|2020-03-23">
			<date value="2020.224043715847" direction="forwards" units="years"/>
			<attr name="location">
				Singapore
			</attr>
		</taxon>
		<taxon id="hCoV-19/Singapore/1023/2020|EPI_ISL_574508|2020-03-24">
			<date value="2020.2267759562842" direction="forwards" units="years"/>
			<attr name="location">
				Singapore
			</attr>
		</taxon>
		<taxon id="hCoV-19/Singapore/1024/2020|EPI_ISL_574509|2020-03-23">
			<date value="2020.224043715847" direction="forwards" units="years"/>
			<attr name="location">
				Singapore
			</attr>
		</taxon>
		<taxon id="hCoV-19/Singapore/1025/2020|EPI_ISL_574510|2020-03-23">
			<date value="2020.224043715847" direction="forwards" units="years"/>
			<attr name="location">
				Singapore
			</attr>
		</taxon>
		<taxon id="hCoV-19/Singapore/1026/2020|EPI_ISL_574511|2020-03-22">
			<date value="2020.22131147541" direction="forwards" units="years"/>
			<attr name="location">
				Singapore
			</attr>
		</taxon>
		<taxon id="hCoV-19/Singapore/1027/2020|EPI_ISL_574512|2020-03-23">
			<date value="2020.224043715847" direction="forwards" units="years"/>
			<attr name="location">
				Singapore
			</attr>
		</taxon>
		<taxon id="hCoV-19/Singapore/1028/2020|EPI_ISL_574513|2020-03-24">
			<date value="2020.2267759562842" direction="forwards" units="years"/>
			<attr name="location">
				Singapore
			</attr>
		</taxon>
		<taxon id="hCoV-19/Singapore/1029/2020|EPI_ISL_574514|2020-03-22">
			<date value="2020.22131147541" direction="forwards" units="years"/>
			<attr name="location">
				Singapore
			</attr>
		</taxon>
		<taxon id="hCoV-19/Singapore/1030/2020|EPI_ISL_574515|2020-03-24">
			<date value="2020.2267759562842" direction="forwards" units="years"/>
			<attr name="location">
				Singapore
			</attr>
		</taxon>
		<taxon id="hCoV-19/Singapore/1031/2020|EPI_ISL_574516|2020-03-23">
			<date value="2020.224043715847" direction="forwards" units="years"/>
			<attr name="location">
				Singapore
			</attr>
		</taxon>
		<taxon id="hCoV-19/Singapore/1032/2020|EPI_ISL_574517|2020-03-23">
			<date value="2020.224043715847" direction="forwards" units="years"/>
			<attr name="location">
				Singapore
			</attr>
		</taxon>
		<taxon id="hCoV-19/Singapore/1033/2020|EPI_ISL_574518|2020-03-24">
			<date value="2020.2267759562842" direction="forwards" units="years"/>
			<attr name="location">
				Singapore
			</attr>
		</taxon>
		<taxon id="hCoV-19/Singapore/1035/2020|EPI_ISL_574520|2020-03-23">
			<date value="2020.224043715847" direction="forwards" units="years"/>
			<attr name="location">
				Singapore
			</attr>
		</taxon>
		<taxon id="hCoV-19/Singapore/1049/2020|EPI_ISL_574534|2020-03-23">
			<date value="2020.224043715847" direction="forwards" units="years"/>
			<attr name="location">
				Singapore
			</attr>
		</taxon>
		<taxon id="hCoV-19/Singapore/1055/2020|EPI_ISL_574540|2020-03-24">
			<date value="2020.2267759562842" direction="forwards" units="years"/>
			<attr name="location">
				Singapore
			</attr>
		</taxon>
		<taxon id="hCoV-19/Singapore/1056/2020|EPI_ISL_574541|2020-04-01">
			<date value="2020.2486338797814" direction="forwards" units="years"/>
			<attr name="location">
				Singapore
			</attr>
		</taxon>
		<taxon id="hCoV-19/Singapore/1059/2020|EPI_ISL_583894|2020-08-29">
			<date value="2020.6584699453551" direction="forwards" units="years"/>
			<attr name="location">
				Singapore
			</attr>
		</taxon>
		<taxon id="hCoV-19/Singapore/1060/2020|EPI_ISL_583895|2020-08-31">
			<date value="2020.6639344262296" direction="forwards" units="years"/>
			<attr name="location">
				Singapore
			</attr>
		</taxon>
		<taxon id="hCoV-19/Singapore/1061/2020|EPI_ISL_583896|2020-08-17">
			<date value="2020.6256830601094" direction="forwards" units="years"/>
			<attr name="location">
				Singapore
			</attr>
		</taxon>
		<taxon id="hCoV-19/Singapore/1062/2020|EPI_ISL_583897|2020-08-17">
			<date value="2020.6256830601094" direction="forwards" units="years"/>
			<attr name="location">
				Singapore
			</attr>
		</taxon>
		<taxon id="hCoV-19/Singapore/1063/2020|EPI_ISL_583898|2020-08-17">
			<date value="2020.6256830601094" direction="forwards" units="years"/>
			<attr name="location">
				Singapore
			</attr>
		</taxon>
		<taxon id="hCoV-19/Singapore/1064/2020|EPI_ISL_583899|2020-08-17">
			<date value="2020.6256830601094" direction="forwards" units="years"/>
			<attr name="location">
				Singapore
			</attr>
		</taxon>
		<taxon id="hCoV-19/Singapore/1065/2020|EPI_ISL_583900|2020-08-17">
			<date value="2020.6256830601094" direction="forwards" units="years"/>
			<attr name="location">
				Singapore
			</attr>
		</taxon>
		<taxon id="hCoV-19/Singapore/1075/2020|EPI_ISL_596465|2020-04-08">
			<date value="2020.2677595628415" direction="forwards" units="years"/>
			<attr name="location">
				Singapore
			</attr>
		</taxon>
		<taxon id="hCoV-19/Singapore/1082/2020|EPI_ISL_596472|2020-04-09">
			<date value="2020.2704918032787" direction="forwards" units="years"/>
			<attr name="location">
				Singapore
			</attr>
		</taxon>
		<taxon id="hCoV-19/Singapore/1086/2020|EPI_ISL_596476|2020-08-05">
			<date value="2020.5928961748634" direction="forwards" units="years"/>
			<attr name="location">
				Singapore
			</attr>
		</taxon>
		<taxon id="hCoV-19/Singapore/73/2020|EPI_ISL_435678|2020-03-25">
			<date value="2020.2295081967213" direction="forwards" units="years"/>
			<attr name="location">
				Singapore
			</attr>
		</taxon>
		<taxon id="hCoV-19/Singapore/74/2020|EPI_ISL_435679|2020-04-01">
			<date value="2020.2486338797814" direction="forwards" units="years"/>
			<attr name="location">
				Singapore
			</attr>
		</taxon>
		<taxon id="hCoV-19/Singapore/75/2020|EPI_ISL_435680|2020-04-01">
			<date value="2020.2486338797814" direction="forwards" units="years"/>
			<attr name="location">
				Singapore
			</attr>
		</taxon>
		<taxon id="hCoV-19/Singapore/76/2020|EPI_ISL_435681|2020-04-08">
			<date value="2020.2677595628415" direction="forwards" units="years"/>
			<attr name="location">
				Singapore
			</attr>
		</taxon>
		<taxon id="hCoV-19/Singapore/77/2020|EPI_ISL_435682|2020-04-07">
			<date value="2020.2650273224044" direction="forwards" units="years"/>
			<attr name="location">
				Singapore
			</attr>
		</taxon>
		<taxon id="hCoV-19/Singapore/78/2020|EPI_ISL_435683|2020-04-09">
			<date value="2020.2704918032787" direction="forwards" units="years"/>
			<attr name="location">
				Singapore
			</attr>
		</taxon>
		<taxon id="hCoV-19/Singapore/79/2020|EPI_ISL_435684|2020-04-11">
			<date value="2020.275956284153" direction="forwards" units="years"/>
			<attr name="location">
				Singapore
			</attr>
		</taxon>
		<taxon id="hCoV-19/Singapore/80/2020|EPI_ISL_435685|2020-04-11">
			<date value="2020.275956284153" direction="forwards" units="years"/>
			<attr name="location">
				Singapore
			</attr>
		</taxon>
		<taxon id="hCoV-19/Singapore/81/2020|EPI_ISL_435686|2020-04-13">
			<date value="2020.2814207650274" direction="forwards" units="years"/>
			<attr name="location">
				Singapore
			</attr>
		</taxon>
		<taxon id="hCoV-19/Singapore/82/2020|EPI_ISL_435687|2020-04-14">
			<date value="2020.2841530054645" direction="forwards" units="years"/>
			<attr name="location">
				Singapore
			</attr>
		</taxon>
		<taxon id="hCoV-19/Singapore/83/2020|EPI_ISL_435688|2020-04-16">
			<date value="2020.2896174863388" direction="forwards" units="years"/>
			<attr name="location">
				Singapore
			</attr>
		</taxon>
		<taxon id="hCoV-19/Singapore/84/2020|EPI_ISL_435689|2020-04-18">
			<date value="2020.295081967213" direction="forwards" units="years"/>
			<attr name="location">
				Singapore
			</attr>
		</taxon>
		<taxon id="hCoV-19/Singapore/85/2020|EPI_ISL_435690|2020-04-19">
			<date value="2020.2978142076502" direction="forwards" units="years"/>
			<attr name="location">
				Singapore
			</attr>
		</taxon>
		<taxon id="hCoV-19/Singapore/851/2020|EPI_ISL_527360|2020-08-17">
			<date value="2020.6256830601094" direction="forwards" units="years"/>
			<attr name="location">
				Singapore
			</attr>
		</taxon>
		<taxon id="hCoV-19/Singapore/852/2020|EPI_ISL_527361|2020-08-20">
			<date value="2020.6338797814208" direction="forwards" units="years"/>
			<attr name="location">
				Singapore
			</attr>
		</taxon>
		<taxon id="hCoV-19/Singapore/853/2020|EPI_ISL_527362|2020-08-21">
			<date value="2020.636612021858" direction="forwards" units="years"/>
			<attr name="location">
				Singapore
			</attr>
		</taxon>
		<taxon id="hCoV-19/Singapore/854/2020|EPI_ISL_527363|2020-08-23">
			<date value="2020.6420765027322" direction="forwards" units="years"/>
			<attr name="location">
				Singapore
			</attr>
		</taxon>
		<taxon id="hCoV-19/Singapore/855/2020|EPI_ISL_527364|2020-08-17">
			<date value="2020.6256830601094" direction="forwards" units="years"/>
			<attr name="location">
				Singapore
			</attr>
		</taxon>
		<taxon id="hCoV-19/Singapore/856/2020|EPI_ISL_527365|2020-08-17">
			<date value="2020.6256830601094" direction="forwards" units="years"/>
			<attr name="location">
				Singapore
			</attr>
		</taxon>
		<taxon id="hCoV-19/Singapore/857/2020|EPI_ISL_527366|2020-08-17">
			<date value="2020.6256830601094" direction="forwards" units="years"/>
			<attr name="location">
				Singapore
			</attr>
		</taxon>
		<taxon id="hCoV-19/Singapore/858/2020|EPI_ISL_527367|2020-08-17">
			<date value="2020.6256830601094" direction="forwards" units="years"/>
			<attr name="location">
				Singapore
			</attr>
		</taxon>
		<taxon id="hCoV-19/Singapore/859/2020|EPI_ISL_527368|2020-08-17">
			<date value="2020.6256830601094" direction="forwards" units="years"/>
			<attr name="location">
				Singapore
			</attr>
		</taxon>
		<taxon id="hCoV-19/Singapore/860/2020|EPI_ISL_527369|2020-08-18">
			<date value="2020.6284153005465" direction="forwards" units="years"/>
			<attr name="location">
				Singapore
			</attr>
		</taxon>
		<taxon id="hCoV-19/Singapore/861/2020|EPI_ISL_527370|2020-04-12">
			<date value="2020.27868852459" direction="forwards" units="years"/>
			<attr name="location">
				Singapore
			</attr>
		</taxon>
		<taxon id="hCoV-19/Singapore/862/2020|EPI_ISL_527371|2020-04-12">
			<date value="2020.27868852459" direction="forwards" units="years"/>
			<attr name="location">
				Singapore
			</attr>
		</taxon>
		<taxon id="hCoV-19/Singapore/863/2020|EPI_ISL_527372|2020-04-12">
			<date value="2020.27868852459" direction="forwards" units="years"/>
			<attr name="location">
				Singapore
			</attr>
		</taxon>
		<taxon id="hCoV-19/Singapore/864/2020|EPI_ISL_527373|2020-08-20">
			<date value="2020.6338797814208" direction="forwards" units="years"/>
			<attr name="location">
				Singapore
			</attr>
		</taxon>
		<taxon id="hCoV-19/Singapore/865/2020|EPI_ISL_527374|2020-08-20">
			<date value="2020.6338797814208" direction="forwards" units="years"/>
			<attr name="location">
				Singapore
			</attr>
		</taxon>
		<taxon id="hCoV-19/Singapore/866/2020|EPI_ISL_527375|2020-04-28">
			<date value="2020.3224043715848" direction="forwards" units="years"/>
			<attr name="location">
				Singapore
			</attr>
		</taxon>
		<taxon id="hCoV-19/Singapore/867/2020|EPI_ISL_527376|2020-04-26">
			<date value="2020.3169398907103" direction="forwards" units="years"/>
			<attr name="location">
				Singapore
			</attr>
		</taxon>
		<taxon id="hCoV-19/Singapore/868/2020|EPI_ISL_527377|2020-04-23">
			<date value="2020.308743169399" direction="forwards" units="years"/>
			<attr name="location">
				Singapore
			</attr>
		</taxon>
		<taxon id="hCoV-19/Singapore/869/2020|EPI_ISL_527378|2020-08-25">
			<date value="2020.6475409836066" direction="forwards" units="years"/>
			<attr name="location">
				Singapore
			</attr>
		</taxon>
		<taxon id="hCoV-19/Singapore/870/2020|EPI_ISL_527379|2020-08-25">
			<date value="2020.6475409836066" direction="forwards" units="years"/>
			<attr name="location">
				Singapore
			</attr>
		</taxon>
		<taxon id="hCoV-19/Singapore/924/2020|EPI_ISL_538455|2020-03-25">
			<date value="2020.2295081967213" direction="forwards" units="years"/>
			<attr name="location">
				Singapore
			</attr>
		</taxon>
		<taxon id="hCoV-19/Singapore/925/2020|EPI_ISL_538456|2020-03-25">
			<date value="2020.2295081967213" direction="forwards" units="years"/>
			<attr name="location">
				Singapore
			</attr>
		</taxon>
		<taxon id="hCoV-19/Singapore/323nan/2020|EPI_ISL_538457|2020-03-25">
			<date value="2020.2295081967213" direction="forwards" units="years"/>
			<attr name="location">
				Singapore
			</attr>
		</taxon>
		<taxon id="hCoV-19/Singapore/926/2020|EPI_ISL_538458|2020-03-26">
			<date value="2020.2322404371585" direction="forwards" units="years"/>
			<attr name="location">
				Singapore
			</attr>
		</taxon>
		<taxon id="hCoV-19/Singapore/928/2020|EPI_ISL_538460|2020-03-28">
			<date value="2020.2377049180327" direction="forwards" units="years"/>
			<attr name="location">
				Singapore
			</attr>
		</taxon>
		<taxon id="hCoV-19/Singapore/929/2020|EPI_ISL_538461|2020-03-28">
			<date value="2020.2377049180327" direction="forwards" units="years"/>
			<attr name="location">
				Singapore
			</attr>
		</taxon>
		<taxon id="hCoV-19/Singapore/930/2020|EPI_ISL_538462|2020-03-29">
			<date value="2020.24043715847" direction="forwards" units="years"/>
			<attr name="location">
				Singapore
			</attr>
		</taxon>
		<taxon id="hCoV-19/Singapore/931/2020|EPI_ISL_538463|2020-03-29">
			<date value="2020.24043715847" direction="forwards" units="years"/>
			<attr name="location">
				Singapore
			</attr>
		</taxon>
		<taxon id="hCoV-19/Singapore/932/2020|EPI_ISL_538464|2020-03-29">
			<date value="2020.24043715847" direction="forwards" units="years"/>
			<attr name="location">
				Singapore
			</attr>
		</taxon>
		<taxon id="hCoV-19/Singapore/933/2020|EPI_ISL_538465|2020-03-31">
			<date value="2020.2459016393443" direction="forwards" units="years"/>
			<attr name="location">
				Singapore
			</attr>
		</taxon>
		<taxon id="hCoV-19/Singapore/934/2020|EPI_ISL_538466|2020-03-31">
			<date value="2020.2459016393443" direction="forwards" units="years"/>
			<attr name="location">
				Singapore
			</attr>
		</taxon>
		<taxon id="hCoV-19/Singapore/217nan/2020|EPI_ISL_538467|2020-04-01">
			<date value="2020.2486338797814" direction="forwards" units="years"/>
			<attr name="location">
				Singapore
			</attr>
		</taxon>
		<taxon id="hCoV-19/Singapore/935/2020|EPI_ISL_538468|2020-04-01">
			<date value="2020.2486338797814" direction="forwards" units="years"/>
			<attr name="location">
				Singapore
			</attr>
		</taxon>
		<taxon id="hCoV-19/Singapore/936/2020|EPI_ISL_538469|2020-04-02">
			<date value="2020.2513661202186" direction="forwards" units="years"/>
			<attr name="location">
				Singapore
			</attr>
		</taxon>
		<taxon id="hCoV-19/Singapore/937/2020|EPI_ISL_538470|2020-04-02">
			<date value="2020.2513661202186" direction="forwards" units="years"/>
			<attr name="location">
				Singapore
			</attr>
		</taxon>
		<taxon id="hCoV-19/Singapore/564nan/2020|EPI_ISL_538471|2020-04-02">
			<date value="2020.2513661202186" direction="forwards" units="years"/>
			<attr name="location">
				Singapore
			</attr>
		</taxon>
		<taxon id="hCoV-19/Singapore/938/2020|EPI_ISL_538472|2020-04-02">
			<date value="2020.2513661202186" direction="forwards" units="years"/>
			<attr name="location">
				Singapore
			</attr>
		</taxon>
		<taxon id="hCoV-19/Singapore/939/2020|EPI_ISL_538473|2020-04-03">
			<date value="2020.2540983606557" direction="forwards" units="years"/>
			<attr name="location">
				Singapore
			</attr>
		</taxon>
		<taxon id="hCoV-19/Singapore/940/2020|EPI_ISL_538474|2020-04-03">
			<date value="2020.2540983606557" direction="forwards" units="years"/>
			<attr name="location">
				Singapore
			</attr>
		</taxon>
		<taxon id="hCoV-19/Singapore/941/2020|EPI_ISL_538475|2020-04-04">
			<date value="2020.2568306010928" direction="forwards" units="years"/>
			<attr name="location">
				Singapore
			</attr>
		</taxon>
		<taxon id="hCoV-19/Singapore/942/2020|EPI_ISL_538476|2020-04-04">
			<date value="2020.2568306010928" direction="forwards" units="years"/>
			<attr name="location">
				Singapore
			</attr>
		</taxon>
		<taxon id="hCoV-19/Singapore/943/2020|EPI_ISL_538477|2020-04-04">
			<date value="2020.2568306010928" direction="forwards" units="years"/>
			<attr name="location">
				Singapore
			</attr>
		</taxon>
		<taxon id="hCoV-19/Singapore/944/2020|EPI_ISL_538478|2020-04-05">
			<date value="2020.25956284153" direction="forwards" units="years"/>
			<attr name="location">
				Singapore
			</attr>
		</taxon>
		<taxon id="hCoV-19/Singapore/945/2020|EPI_ISL_538479|2020-04-05">
			<date value="2020.25956284153" direction="forwards" units="years"/>
			<attr name="location">
				Singapore
			</attr>
		</taxon>
		<taxon id="hCoV-19/Singapore/946/2020|EPI_ISL_538480|2020-04-06">
			<date value="2020.2622950819673" direction="forwards" units="years"/>
			<attr name="location">
				Singapore
			</attr>
		</taxon>
		<taxon id="hCoV-19/Singapore/947/2020|EPI_ISL_538481|2020-04-06">
			<date value="2020.2622950819673" direction="forwards" units="years"/>
			<attr name="location">
				Singapore
			</attr>
		</taxon>
		<taxon id="hCoV-19/Singapore/948/2020|EPI_ISL_538482|2020-04-06">
			<date value="2020.2622950819673" direction="forwards" units="years"/>
			<attr name="location">
				Singapore
			</attr>
		</taxon>
		<taxon id="hCoV-19/Singapore/949/2020|EPI_ISL_538483|2020-04-06">
			<date value="2020.2622950819673" direction="forwards" units="years"/>
			<attr name="location">
				Singapore
			</attr>
		</taxon>
		<taxon id="hCoV-19/Singapore/950/2020|EPI_ISL_538484|2020-04-06">
			<date value="2020.2622950819673" direction="forwards" units="years"/>
			<attr name="location">
				Singapore
			</attr>
		</taxon>
		<taxon id="hCoV-19/Singapore/951/2020|EPI_ISL_538485|2020-04-07">
			<date value="2020.2650273224044" direction="forwards" units="years"/>
			<attr name="location">
				Singapore
			</attr>
		</taxon>
		<taxon id="hCoV-19/Singapore/952/2020|EPI_ISL_538486|2020-04-07">
			<date value="2020.2650273224044" direction="forwards" units="years"/>
			<attr name="location">
				Singapore
			</attr>
		</taxon>
		<taxon id="hCoV-19/Singapore/953/2020|EPI_ISL_538487|2020-04-07">
			<date value="2020.2650273224044" direction="forwards" units="years"/>
			<attr name="location">
				Singapore
			</attr>
		</taxon>
		<taxon id="hCoV-19/Singapore/954/2020|EPI_ISL_538488|2020-04-07">
			<date value="2020.2650273224044" direction="forwards" units="years"/>
			<attr name="location">
				Singapore
			</attr>
		</taxon>
		<taxon id="hCoV-19/Singapore/955/2020|EPI_ISL_538489|2020-04-07">
			<date value="2020.2650273224044" direction="forwards" units="years"/>
			<attr name="location">
				Singapore
			</attr>
		</taxon>
		<taxon id="hCoV-19/Singapore/1036/2020|EPI_ISL_574521|2020-03-22">
			<date value="2020.22131147541" direction="forwards" units="years"/>
			<attr name="location">
				Singapore
			</attr>
		</taxon>
		<taxon id="hCoV-19/Singapore/1037/2020|EPI_ISL_574522|2020-03-24">
			<date value="2020.2267759562842" direction="forwards" units="years"/>
			<attr name="location">
				Singapore
			</attr>
		</taxon>
		<taxon id="hCoV-19/Singapore/1038/2020|EPI_ISL_574523|2020-03-22">
			<date value="2020.22131147541" direction="forwards" units="years"/>
			<attr name="location">
				Singapore
			</attr>
		</taxon>
		<taxon id="hCoV-19/Singapore/1039/2020|EPI_ISL_574524|2020-03-24">
			<date value="2020.2267759562842" direction="forwards" units="years"/>
			<attr name="location">
				Singapore
			</attr>
		</taxon>
		<taxon id="hCoV-19/Singapore/1040/2020|EPI_ISL_574525|2020-03-23">
			<date value="2020.224043715847" direction="forwards" units="years"/>
			<attr name="location">
				Singapore
			</attr>
		</taxon>
		<taxon id="hCoV-19/Singapore/1041/2020|EPI_ISL_574526|2020-03-22">
			<date value="2020.22131147541" direction="forwards" units="years"/>
			<attr name="location">
				Singapore
			</attr>
		</taxon>
		<taxon id="hCoV-19/Singapore/1042/2020|EPI_ISL_574527|2020-03-22">
			<date value="2020.22131147541" direction="forwards" units="years"/>
			<attr name="location">
				Singapore
			</attr>
		</taxon>
		<taxon id="hCoV-19/Singapore/1043/2020|EPI_ISL_574528|2020-03-24">
			<date value="2020.2267759562842" direction="forwards" units="years"/>
			<attr name="location">
				Singapore
			</attr>
		</taxon>
		<taxon id="hCoV-19/Singapore/1044/2020|EPI_ISL_574529|2020-03-23">
			<date value="2020.224043715847" direction="forwards" units="years"/>
			<attr name="location">
				Singapore
			</attr>
		</taxon>
		<taxon id="hCoV-19/Singapore/1045/2020|EPI_ISL_574530|2020-03-24">
			<date value="2020.2267759562842" direction="forwards" units="years"/>
			<attr name="location">
				Singapore
			</attr>
		</taxon>
		<taxon id="hCoV-19/Singapore/1046/2020|EPI_ISL_574531|2020-03-23">
			<date value="2020.224043715847" direction="forwards" units="years"/>
			<attr name="location">
				Singapore
			</attr>
		</taxon>
		<taxon id="hCoV-19/Singapore/1047/2020|EPI_ISL_574532|2020-03-22">
			<date value="2020.22131147541" direction="forwards" units="years"/>
			<attr name="location">
				Singapore
			</attr>
		</taxon>
		<taxon id="hCoV-19/Singapore/1048/2020|EPI_ISL_574533|2020-03-24">
			<date value="2020.2267759562842" direction="forwards" units="years"/>
			<attr name="location">
				Singapore
			</attr>
		</taxon>
		<taxon id="hCoV-19/Singapore/1050/2020|EPI_ISL_574535|2020-03-24">
			<date value="2020.2267759562842" direction="forwards" units="years"/>
			<attr name="location">
				Singapore
			</attr>
		</taxon>
		<taxon id="hCoV-19/Singapore/1051/2020|EPI_ISL_574536|2020-03-22">
			<date value="2020.22131147541" direction="forwards" units="years"/>
			<attr name="location">
				Singapore
			</attr>
		</taxon>
		<taxon id="hCoV-19/Singapore/1052/2020|EPI_ISL_574537|2020-03-23">
			<date value="2020.224043715847" direction="forwards" units="years"/>
			<attr name="location">
				Singapore
			</attr>
		</taxon>
		<taxon id="hCoV-19/Singapore/1053/2020|EPI_ISL_574538|2020-03-23">
			<date value="2020.224043715847" direction="forwards" units="years"/>
			<attr name="location">
				Singapore
			</attr>
		</taxon>
		<taxon id="hCoV-19/Singapore/1054/2020|EPI_ISL_574539|2020-03-24">
			<date value="2020.2267759562842" direction="forwards" units="years"/>
			<attr name="location">
				Singapore
			</attr>
		</taxon>
		<taxon id="hCoV-19/Thailand/61/2020|EPI_ISL_403962|2020-01-08">
			<date value="2020.01912568306" direction="forwards" units="years"/>
			<attr name="location">
				Thailand
			</attr>
		</taxon>
		<taxon id="hCoV-19/Thailand/74/2020|EPI_ISL_403963|2020-01-13">
			<date value="2020.032786885246" direction="forwards" units="years"/>
			<attr name="location">
				Thailand
			</attr>
		</taxon>
		<taxon id="hCoV-19/Thailand/Bangkok-0017/2020|EPI_ISL_423039|2020-03-21">
			<date value="2020.2185792349726" direction="forwards" units="years"/>
			<attr name="location">
				Thailand
			</attr>
		</taxon>
		<taxon id="hCoV-19/Thailand/Bangkok-0019/2020|EPI_ISL_423040|2020-03-20">
			<date value="2020.2158469945355" direction="forwards" units="years"/>
			<attr name="location">
				Thailand
			</attr>
		</taxon>
		<taxon id="hCoV-19/Thailand/Bangkok-0020/2020|EPI_ISL_423041|2020-03-21">
			<date value="2020.2185792349726" direction="forwards" units="years"/>
			<attr name="location">
				Thailand
			</attr>
		</taxon>
		<taxon id="hCoV-19/Thailand/Bangkok-0021/2020|EPI_ISL_423042|2020-03-24">
			<date value="2020.2267759562842" direction="forwards" units="years"/>
			<attr name="location">
				Thailand
			</attr>
		</taxon>
		<taxon id="hCoV-19/Thailand/Bangkok-0022/2020|EPI_ISL_423043|2020-03-18">
			<date value="2020.2103825136612" direction="forwards" units="years"/>
			<attr name="location">
				Thailand
			</attr>
		</taxon>
		<taxon id="hCoV-19/Thailand/Bangkok-0025/2020|EPI_ISL_429164|2020-03-13">
			<date value="2020.1967213114754" direction="forwards" units="years"/>
			<attr name="location">
				Thailand
			</attr>
		</taxon>
		<taxon id="hCoV-19/Thailand/Bangkok-0026/2020|EPI_ISL_429165|2020-03-13">
			<date value="2020.1967213114754" direction="forwards" units="years"/>
			<attr name="location">
				Thailand
			</attr>
		</taxon>
		<taxon id="hCoV-19/Thailand/Bangkok-0028/2020|EPI_ISL_429166|2020-03-13">
			<date value="2020.1967213114754" direction="forwards" units="years"/>
			<attr name="location">
				Thailand
			</attr>
		</taxon>
		<taxon id="hCoV-19/Thailand/Bangkok-0029/2020|EPI_ISL_429167|2020-03-13">
			<date value="2020.1967213114754" direction="forwards" units="years"/>
			<attr name="location">
				Thailand
			</attr>
		</taxon>
		<taxon id="hCoV-19/Thailand/Bangkok-0033/2020|EPI_ISL_429169|2020-03-17">
			<date value="2020.207650273224" direction="forwards" units="years"/>
			<attr name="location">
				Thailand
			</attr>
		</taxon>
		<taxon id="hCoV-19/Thailand/Bangkok-0034/2020|EPI_ISL_429170|2020-03-17">
			<date value="2020.207650273224" direction="forwards" units="years"/>
			<attr name="location">
				Thailand
			</attr>
		</taxon>
		<taxon id="hCoV-19/Thailand/Bangkok-0035/2020|EPI_ISL_429171|2020-03-18">
			<date value="2020.2103825136612" direction="forwards" units="years"/>
			<attr name="location">
				Thailand
			</attr>
		</taxon>
		<taxon id="hCoV-19/Thailand/Bangkok-0036/2020|EPI_ISL_429172|2020-03-21">
			<date value="2020.2185792349726" direction="forwards" units="years"/>
			<attr name="location">
				Thailand
			</attr>
		</taxon>
		<taxon id="hCoV-19/Thailand/Bangkok-0037/2020|EPI_ISL_429173|2020-03-21">
			<date value="2020.2185792349726" direction="forwards" units="years"/>
			<attr name="location">
				Thailand
			</attr>
		</taxon>
		<taxon id="hCoV-19/Thailand/Bangkok-0038/2020|EPI_ISL_429174|2020-03-25">
			<date value="2020.2295081967213" direction="forwards" units="years"/>
			<attr name="location">
				Thailand
			</attr>
		</taxon>
		<taxon id="hCoV-19/Thailand/Bangkok-0039/2020|EPI_ISL_429175|2020-03-28">
			<date value="2020.2377049180327" direction="forwards" units="years"/>
			<attr name="location">
				Thailand
			</attr>
		</taxon>
		<taxon id="hCoV-19/Thailand/Bangkok-0040/2020|EPI_ISL_429176|2020-03-28">
			<date value="2020.2377049180327" direction="forwards" units="years"/>
			<attr name="location">
				Thailand
			</attr>
		</taxon>
		<taxon id="hCoV-19/Thailand/Bangkok-0041/2020|EPI_ISL_429177|2020-03-28">
			<date value="2020.2377049180327" direction="forwards" units="years"/>
			<attr name="location">
				Thailand
			</attr>
		</taxon>
		<taxon id="hCoV-19/Thailand/Bangkok-0042/2020|EPI_ISL_429178|2020-03-28">
			<date value="2020.2377049180327" direction="forwards" units="years"/>
			<attr name="location">
				Thailand
			</attr>
		</taxon>
		<taxon id="hCoV-19/Thailand/Bangkok-0043/2020|EPI_ISL_429179|2020-03-28">
			<date value="2020.2377049180327" direction="forwards" units="years"/>
			<attr name="location">
				Thailand
			</attr>
		</taxon>
		<taxon id="hCoV-19/Thailand/Bangkok-0044/2020|EPI_ISL_429180|2020-03-28">
			<date value="2020.2377049180327" direction="forwards" units="years"/>
			<attr name="location">
				Thailand
			</attr>
		</taxon>
		<taxon id="hCoV-19/Thailand/Bangkok-0045/2020|EPI_ISL_429181|2020-03-28">
			<date value="2020.2377049180327" direction="forwards" units="years"/>
			<attr name="location">
				Thailand
			</attr>
		</taxon>
		<taxon id="hCoV-19/Thailand/Bangkok-0046/2020|EPI_ISL_429182|2020-03-28">
			<date value="2020.2377049180327" direction="forwards" units="years"/>
			<attr name="location">
				Thailand
			</attr>
		</taxon>
		<taxon id="hCoV-19/Thailand/Bangkok-0047/2020|EPI_ISL_429183|2020-03-28">
			<date value="2020.2377049180327" direction="forwards" units="years"/>
			<attr name="location">
				Thailand
			</attr>
		</taxon>
		<taxon id="hCoV-19/Thailand/Bangkok-0048/2020|EPI_ISL_429184|2020-03-28">
			<date value="2020.2377049180327" direction="forwards" units="years"/>
			<attr name="location">
				Thailand
			</attr>
		</taxon>
		<taxon id="hCoV-19/Thailand/TNIC-1889/2020|EPI_ISL_430837|2020-03-03">
			<date value="2020.1693989071039" direction="forwards" units="years"/>
			<attr name="location">
				Thailand
			</attr>
		</taxon>
		<taxon id="hCoV-19/Thailand/NIH-2492/2020|EPI_ISL_430841|2020-03-17">
			<date value="2020.207650273224" direction="forwards" units="years"/>
			<attr name="location">
				Thailand
			</attr>
		</taxon>
		<taxon id="hCoV-19/Thailand/NIH-2982/2020|EPI_ISL_430842|2020-03-18">
			<date value="2020.2103825136612" direction="forwards" units="years"/>
			<attr name="location">
				Thailand
			</attr>
		</taxon>
		<taxon id="hCoV-19/Thailand/NIH-15/2020|EPI_ISL_434692|2020-01-05">
			<date value="2020.0109289617487" direction="forwards" units="years"/>
			<attr name="location">
				Thailand
			</attr>
		</taxon>
		<taxon id="hCoV-19/Thailand/NIH-59/2020|EPI_ISL_434693|2020-01-16">
			<date value="2020.0409836065573" direction="forwards" units="years"/>
			<attr name="location">
				Thailand
			</attr>
		</taxon>
		<taxon id="hCoV-19/Thailand/NIH-162/2020|EPI_ISL_434694|2020-01-22">
			<date value="2020.0573770491803" direction="forwards" units="years"/>
			<attr name="location">
				Thailand
			</attr>
		</taxon>
		<taxon id="hCoV-19/Thailand/NIH-1889/2020|EPI_ISL_434697|2020-03-03">
			<date value="2020.1693989071039" direction="forwards" units="years"/>
			<attr name="location">
				Thailand
			</attr>
		</taxon>
		<taxon id="hCoV-19/Thailand/NIH-2294/2020|EPI_ISL_434698|2020-03-13">
			<date value="2020.1967213114754" direction="forwards" units="years"/>
			<attr name="location">
				Thailand
			</attr>
		</taxon>
		<taxon id="hCoV-19/Thailand/NIH-2296/2020|EPI_ISL_434699|2020-03-13">
			<date value="2020.1967213114754" direction="forwards" units="years"/>
			<attr name="location">
				Thailand
			</attr>
		</taxon>
		<taxon id="hCoV-19/Thailand/NIH-2420/2020|EPI_ISL_434700|2020-03-13">
			<date value="2020.1967213114754" direction="forwards" units="years"/>
			<attr name="location">
				Thailand
			</attr>
		</taxon>
		<taxon id="hCoV-19/Thailand/NIH-2472/2020|EPI_ISL_434701|2020-03-14">
			<date value="2020.1994535519125" direction="forwards" units="years"/>
			<attr name="location">
				Thailand
			</attr>
		</taxon>
		<taxon id="hCoV-19/Thailand/NIH-2489/2020|EPI_ISL_434703|2020-03-14">
			<date value="2020.1994535519125" direction="forwards" units="years"/>
			<attr name="location">
				Thailand
			</attr>
		</taxon>
		<taxon id="hCoV-19/Thailand/NIH-2492-2/2020|EPI_ISL_434704|2020-03-17">
			<date value="2020.207650273224" direction="forwards" units="years"/>
			<attr name="location">
				Thailand
			</attr>
		</taxon>
		<taxon id="hCoV-19/Thailand/NIH-2720/2020|EPI_ISL_434705|2020-03-16">
			<date value="2020.204918032787" direction="forwards" units="years"/>
			<attr name="location">
				Thailand
			</attr>
		</taxon>
		<taxon id="hCoV-19/Thailand/NIH-2721/2020|EPI_ISL_434706|2020-03-16">
			<date value="2020.204918032787" direction="forwards" units="years"/>
			<attr name="location">
				Thailand
			</attr>
		</taxon>
		<taxon id="hCoV-19/Thailand/NIH-2982-2/2020|EPI_ISL_434708|2020-03-18">
			<date value="2020.2103825136612" direction="forwards" units="years"/>
			<attr name="location">
				Thailand
			</attr>
		</taxon>
		<taxon id="hCoV-19/Thailand/Bangkok-0071/2020|EPI_ISL_445380|2020-03-30">
			<date value="2020.2431693989072" direction="forwards" units="years"/>
			<attr name="location">
				Thailand
			</attr>
		</taxon>
		<taxon id="hCoV-19/Thailand/Bangkok-0054/2020|EPI_ISL_446996|2020-03-28">
			<date value="2020.2377049180327" direction="forwards" units="years"/>
			<attr name="location">
				Thailand
			</attr>
		</taxon>
		<taxon id="hCoV-19/Thailand/Bangkok-0055/2020|EPI_ISL_446997|2020-03-28">
			<date value="2020.2377049180327" direction="forwards" units="years"/>
			<attr name="location">
				Thailand
			</attr>
		</taxon>
		<taxon id="hCoV-19/Thailand/Bangkok-0056/2020|EPI_ISL_446998|2020-03-28">
			<date value="2020.2377049180327" direction="forwards" units="years"/>
			<attr name="location">
				Thailand
			</attr>
		</taxon>
		<taxon id="hCoV-19/Thailand/Bangkok-0057/2020|EPI_ISL_446999|2020-03-28">
			<date value="2020.2377049180327" direction="forwards" units="years"/>
			<attr name="location">
				Thailand
			</attr>
		</taxon>
		<taxon id="hCoV-19/Thailand/Bangkok-0058/2020|EPI_ISL_447000|2020-03-28">
			<date value="2020.2377049180327" direction="forwards" units="years"/>
			<attr name="location">
				Thailand
			</attr>
		</taxon>
		<taxon id="hCoV-19/Thailand/Bangkok-0059/2020|EPI_ISL_447001|2020-03-28">
			<date value="2020.2377049180327" direction="forwards" units="years"/>
			<attr name="location">
				Thailand
			</attr>
		</taxon>
		<taxon id="hCoV-19/Thailand/Bangkok-0060/2020|EPI_ISL_447002|2020-03-28">
			<date value="2020.2377049180327" direction="forwards" units="years"/>
			<attr name="location">
				Thailand
			</attr>
		</taxon>
		<taxon id="hCoV-19/Thailand/Bangkok-0061/2020|EPI_ISL_447003|2020-03-29">
			<date value="2020.24043715847" direction="forwards" units="years"/>
			<attr name="location">
				Thailand
			</attr>
		</taxon>
		<taxon id="hCoV-19/Thailand/Bangkok-0062/2020|EPI_ISL_447004|2020-03-29">
			<date value="2020.24043715847" direction="forwards" units="years"/>
			<attr name="location">
				Thailand
			</attr>
		</taxon>
		<taxon id="hCoV-19/Thailand/Bangkok-0063/2020|EPI_ISL_447005|2020-03-29">
			<date value="2020.24043715847" direction="forwards" units="years"/>
			<attr name="location">
				Thailand
			</attr>
		</taxon>
		<taxon id="hCoV-19/Thailand/Bangkok-0065/2020|EPI_ISL_447007|2020-03-29">
			<date value="2020.24043715847" direction="forwards" units="years"/>
			<attr name="location">
				Thailand
			</attr>
		</taxon>
		<taxon id="hCoV-19/Thailand/Bangkok-0066/2020|EPI_ISL_447008|2020-03-29">
			<date value="2020.24043715847" direction="forwards" units="years"/>
			<attr name="location">
				Thailand
			</attr>
		</taxon>
		<taxon id="hCoV-19/Thailand/Bangkok-0067/2020|EPI_ISL_447009|2020-03-29">
			<date value="2020.24043715847" direction="forwards" units="years"/>
			<attr name="location">
				Thailand
			</attr>
		</taxon>
		<taxon id="hCoV-19/Thailand/Bangkok-0068/2020|EPI_ISL_447010|2020-03-29">
			<date value="2020.24043715847" direction="forwards" units="years"/>
			<attr name="location">
				Thailand
			</attr>
		</taxon>
		<taxon id="hCoV-19/Thailand/Bangkok-0069/2020|EPI_ISL_447011|2020-03-29">
			<date value="2020.24043715847" direction="forwards" units="years"/>
			<attr name="location">
				Thailand
			</attr>
		</taxon>
		<taxon id="hCoV-19/Thailand/Bangkok-0070/2020|EPI_ISL_447012|2020-03-30">
			<date value="2020.2431693989072" direction="forwards" units="years"/>
			<attr name="location">
				Thailand
			</attr>
		</taxon>
		<taxon id="hCoV-19/Thailand/Bangkok-0072/2020|EPI_ISL_447013|2020-03-03">
			<date value="2020.1693989071039" direction="forwards" units="years"/>
			<attr name="location">
				Thailand
			</attr>
		</taxon>
		<taxon id="hCoV-19/Thailand/Bangkok-0073/2020|EPI_ISL_447014|2020-03-03">
			<date value="2020.1693989071039" direction="forwards" units="years"/>
			<attr name="location">
				Thailand
			</attr>
		</taxon>
		<taxon id="hCoV-19/Thailand/Bangkok-0074/2020|EPI_ISL_447015|2020-03-31">
			<date value="2020.2459016393443" direction="forwards" units="years"/>
			<attr name="location">
				Thailand
			</attr>
		</taxon>
		<taxon id="hCoV-19/Thailand/Bangkok-0075/2020|EPI_ISL_447016|2020-03-31">
			<date value="2020.2459016393443" direction="forwards" units="years"/>
			<attr name="location">
				Thailand
			</attr>
		</taxon>
		<taxon id="hCoV-19/Thailand/Bangkok-0076/2020|EPI_ISL_447017|2020-03-31">
			<date value="2020.2459016393443" direction="forwards" units="years"/>
			<attr name="location">
				Thailand
			</attr>
		</taxon>
		<taxon id="hCoV-19/Thailand/Bangkok-0077/2020|EPI_ISL_447018|2020-04-01">
			<date value="2020.2486338797814" direction="forwards" units="years"/>
			<attr name="location">
				Thailand
			</attr>
		</taxon>
		<taxon id="hCoV-19/Thailand/Bangkok-0078/2020|EPI_ISL_447019|2020-04-01">
			<date value="2020.2486338797814" direction="forwards" units="years"/>
			<attr name="location">
				Thailand
			</attr>
		</taxon>
		<taxon id="hCoV-19/Thailand/Bangkok-0079/2020|EPI_ISL_447020|2020-04-01">
			<date value="2020.2486338797814" direction="forwards" units="years"/>
			<attr name="location">
				Thailand
			</attr>
		</taxon>
		<taxon id="hCoV-19/Thailand/Bangkok-0080/2020|EPI_ISL_447021|2020-04-01">
			<date value="2020.2486338797814" direction="forwards" units="years"/>
			<attr name="location">
				Thailand
			</attr>
		</taxon>
		<taxon id="hCoV-19/Thailand/Bangkok-0081/2020|EPI_ISL_447022|2020-04-02">
			<date value="2020.2513661202186" direction="forwards" units="years"/>
			<attr name="location">
				Thailand
			</attr>
		</taxon>
		<taxon id="hCoV-19/Thailand/Bangkok-0082/2020|EPI_ISL_447023|2020-04-02">
			<date value="2020.2513661202186" direction="forwards" units="years"/>
			<attr name="location">
				Thailand
			</attr>
		</taxon>
		<taxon id="hCoV-19/Thailand/Bangkok-0083/2020|EPI_ISL_447024|2020-04-02">
			<date value="2020.2513661202186" direction="forwards" units="years"/>
			<attr name="location">
				Thailand
			</attr>
		</taxon>
		<taxon id="hCoV-19/Thailand/Bangkok-0084/2020|EPI_ISL_447025|2020-04-02">
			<date value="2020.2513661202186" direction="forwards" units="years"/>
			<attr name="location">
				Thailand
			</attr>
		</taxon>
		<taxon id="hCoV-19/Thailand/Bangkok-0085/2020|EPI_ISL_447026|2020-04-03">
			<date value="2020.2540983606557" direction="forwards" units="years"/>
			<attr name="location">
				Thailand
			</attr>
		</taxon>
		<taxon id="hCoV-19/Thailand/Bangkok-0088/2020|EPI_ISL_447028|2020-04-07">
			<date value="2020.2650273224044" direction="forwards" units="years"/>
			<attr name="location">
				Thailand
			</attr>
		</taxon>
		<taxon id="hCoV-19/Thailand/Bangkok-0089/2020|EPI_ISL_447029|2020-04-07">
			<date value="2020.2650273224044" direction="forwards" units="years"/>
			<attr name="location">
				Thailand
			</attr>
		</taxon>
		<taxon id="hCoV-19/Thailand/Bangkok-CONI-0018/2020|EPI_ISL_450723|2020-03-20">
			<date value="2020.2158469945355" direction="forwards" units="years"/>
			<attr name="location">
				Thailand
			</attr>
		</taxon>
		<taxon id="hCoV-19/Thailand/Bangkok-CONI-0105/2020|EPI_ISL_455908|2020-03-09">
			<date value="2020.1857923497269" direction="forwards" units="years"/>
			<attr name="location">
				Thailand
			</attr>
		</taxon>
		<taxon id="hCoV-19/Thailand/Bangkok-CONI-0106/2020|EPI_ISL_455909|2020-03-09">
			<date value="2020.1857923497269" direction="forwards" units="years"/>
			<attr name="location">
				Thailand
			</attr>
		</taxon>
		<taxon id="hCoV-19/Thailand/Bangkok-CONI-0107/2020|EPI_ISL_455910|2020-03-11">
			<date value="2020.191256830601" direction="forwards" units="years"/>
			<attr name="location">
				Thailand
			</attr>
		</taxon>
		<taxon id="hCoV-19/Thailand/Bangkok-CONI-0108/2020|EPI_ISL_455911|2020-03-11">
			<date value="2020.191256830601" direction="forwards" units="years"/>
			<attr name="location">
				Thailand
			</attr>
		</taxon>
		<taxon id="hCoV-19/Thailand/Bangkok-CONI-0109/2020|EPI_ISL_455912|2020-03-11">
			<date value="2020.191256830601" direction="forwards" units="years"/>
			<attr name="location">
				Thailand
			</attr>
		</taxon>
		<taxon id="hCoV-19/Thailand/Bangkok-CONI-0110/2020|EPI_ISL_455913|2020-03-12">
			<date value="2020.1939890710382" direction="forwards" units="years"/>
			<attr name="location">
				Thailand
			</attr>
		</taxon>
		<taxon id="hCoV-19/Thailand/Bangkok-CONI-0111/2020|EPI_ISL_455914|2020-03-11">
			<date value="2020.191256830601" direction="forwards" units="years"/>
			<attr name="location">
				Thailand
			</attr>
		</taxon>
		<taxon id="hCoV-19/Thailand/Bangkok-CONI-0113/2020|EPI_ISL_455915|2020-03-11">
			<date value="2020.191256830601" direction="forwards" units="years"/>
			<attr name="location">
				Thailand
			</attr>
		</taxon>
		<taxon id="hCoV-19/Thailand/Bangkok-CONI-0114/2020|EPI_ISL_455916|2020-03-12">
			<date value="2020.1939890710382" direction="forwards" units="years"/>
			<attr name="location">
				Thailand
			</attr>
		</taxon>
		<taxon id="hCoV-19/Thailand/Bangkok-CONI-0115/2020|EPI_ISL_455917|2020-03-12">
			<date value="2020.1939890710382" direction="forwards" units="years"/>
			<attr name="location">
				Thailand
			</attr>
		</taxon>
		<taxon id="hCoV-19/Thailand/Bangkok-CONI-0116/2020|EPI_ISL_455918|2020-03-12">
			<date value="2020.1939890710382" direction="forwards" units="years"/>
			<attr name="location">
				Thailand
			</attr>
		</taxon>
		<taxon id="hCoV-19/Thailand/Bangkok-CONI-0117/2020|EPI_ISL_455919|2020-03-12">
			<date value="2020.1939890710382" direction="forwards" units="years"/>
			<attr name="location">
				Thailand
			</attr>
		</taxon>
		<taxon id="hCoV-19/Thailand/Bangkok-CONI-0126/2020|EPI_ISL_455920|2020-03-12">
			<date value="2020.1939890710382" direction="forwards" units="years"/>
			<attr name="location">
				Thailand
			</attr>
		</taxon>
		<taxon id="hCoV-19/Thailand/Bangkok-CONI-0127/2020|EPI_ISL_455921|2020-03-12">
			<date value="2020.1939890710382" direction="forwards" units="years"/>
			<attr name="location">
				Thailand
			</attr>
		</taxon>
		<taxon id="hCoV-19/Thailand/Bangkok-CONI-0128/2020|EPI_ISL_455922|2020-03-12">
			<date value="2020.1939890710382" direction="forwards" units="years"/>
			<attr name="location">
				Thailand
			</attr>
		</taxon>
		<taxon id="hCoV-19/Thailand/Bangkok-CONI-0129/2020|EPI_ISL_455923|2020-03-12">
			<date value="2020.1939890710382" direction="forwards" units="years"/>
			<attr name="location">
				Thailand
			</attr>
		</taxon>
		<taxon id="hCoV-19/Thailand/Bangkok-CONI-0130/2020|EPI_ISL_455924|2020-03-12">
			<date value="2020.1939890710382" direction="forwards" units="years"/>
			<attr name="location">
				Thailand
			</attr>
		</taxon>
		<taxon id="hCoV-19/Thailand/Bangkok-CONI-0131/2020|EPI_ISL_455925|2020-03-12">
			<date value="2020.1939890710382" direction="forwards" units="years"/>
			<attr name="location">
				Thailand
			</attr>
		</taxon>
		<taxon id="hCoV-19/Thailand/Bangkok-CONI-0132/2020|EPI_ISL_455926|2020-03-12">
			<date value="2020.1939890710382" direction="forwards" units="years"/>
			<attr name="location">
				Thailand
			</attr>
		</taxon>
		<taxon id="hCoV-19/Thailand/Bangkok-CONI-0133/2020|EPI_ISL_455927|2020-03-13">
			<date value="2020.1967213114754" direction="forwards" units="years"/>
			<attr name="location">
				Thailand
			</attr>
		</taxon>
		<taxon id="hCoV-19/Thailand/Bangkok-CONI-0134/2020|EPI_ISL_455928|2020-03-13">
			<date value="2020.1967213114754" direction="forwards" units="years"/>
			<attr name="location">
				Thailand
			</attr>
		</taxon>
		<taxon id="hCoV-19/Thailand/Bangkok-CONI-0135/2020|EPI_ISL_455929|2020-03-13">
			<date value="2020.1967213114754" direction="forwards" units="years"/>
			<attr name="location">
				Thailand
			</attr>
		</taxon>
		<taxon id="hCoV-19/Thailand/Bangkok-CONI-0136/2020|EPI_ISL_455930|2020-03-13">
			<date value="2020.1967213114754" direction="forwards" units="years"/>
			<attr name="location">
				Thailand
			</attr>
		</taxon>
		<taxon id="hCoV-19/Thailand/Bangkok-CONI-0137/2020|EPI_ISL_455931|2020-03-13">
			<date value="2020.1967213114754" direction="forwards" units="years"/>
			<attr name="location">
				Thailand
			</attr>
		</taxon>
		<taxon id="hCoV-19/Thailand/Bangkok-CONI-0138/2020|EPI_ISL_455932|2020-03-13">
			<date value="2020.1967213114754" direction="forwards" units="years"/>
			<attr name="location">
				Thailand
			</attr>
		</taxon>
		<taxon id="hCoV-19/Thailand/Bangkok-CONI-0139/2020|EPI_ISL_455933|2020-03-13">
			<date value="2020.1967213114754" direction="forwards" units="years"/>
			<attr name="location">
				Thailand
			</attr>
		</taxon>
		<taxon id="hCoV-19/Thailand/Bangkok-CONI-0140/2020|EPI_ISL_455934|2020-03-14">
			<date value="2020.1994535519125" direction="forwards" units="years"/>
			<attr name="location">
				Thailand
			</attr>
		</taxon>
		<taxon id="hCoV-19/Thailand/Bangkok-CONI-0141/2020|EPI_ISL_455935|2020-03-14">
			<date value="2020.1994535519125" direction="forwards" units="years"/>
			<attr name="location">
				Thailand
			</attr>
		</taxon>
		<taxon id="hCoV-19/Thailand/Bangkok-CONI-0142/2020|EPI_ISL_455936|2020-03-14">
			<date value="2020.1994535519125" direction="forwards" units="years"/>
			<attr name="location">
				Thailand
			</attr>
		</taxon>
		<taxon id="hCoV-19/Thailand/Bangkok-CONI-0143/2020|EPI_ISL_455937|2020-03-15">
			<date value="2020.2021857923498" direction="forwards" units="years"/>
			<attr name="location">
				Thailand
			</attr>
		</taxon>
		<taxon id="hCoV-19/Thailand/Bangkok-CONI-0144/2020|EPI_ISL_455938|2020-03-15">
			<date value="2020.2021857923498" direction="forwards" units="years"/>
			<attr name="location">
				Thailand
			</attr>
		</taxon>
		<taxon id="hCoV-19/Thailand/Bangkok-CONI-0145/2020|EPI_ISL_455939|2020-03-15">
			<date value="2020.2021857923498" direction="forwards" units="years"/>
			<attr name="location">
				Thailand
			</attr>
		</taxon>
		<taxon id="hCoV-19/Thailand/Bangkok-CONI-0146/2020|EPI_ISL_455940|2020-03-15">
			<date value="2020.2021857923498" direction="forwards" units="years"/>
			<attr name="location">
				Thailand
			</attr>
		</taxon>
		<taxon id="hCoV-19/Thailand/Bangkok-CONI-0147/2020|EPI_ISL_455941|2020-03-15">
			<date value="2020.2021857923498" direction="forwards" units="years"/>
			<attr name="location">
				Thailand
			</attr>
		</taxon>
		<taxon id="hCoV-19/Thailand/Bangkok-CONI-0148/2020|EPI_ISL_455942|2020-03-15">
			<date value="2020.2021857923498" direction="forwards" units="years"/>
			<attr name="location">
				Thailand
			</attr>
		</taxon>
		<taxon id="hCoV-19/Thailand/Bangkok-CONI-0149/2020|EPI_ISL_455943|2020-03-15">
			<date value="2020.2021857923498" direction="forwards" units="years"/>
			<attr name="location">
				Thailand
			</attr>
		</taxon>
		<taxon id="hCoV-19/Thailand/Bangkok-CONI-0150/2020|EPI_ISL_455944|2020-03-15">
			<date value="2020.2021857923498" direction="forwards" units="years"/>
			<attr name="location">
				Thailand
			</attr>
		</taxon>
		<taxon id="hCoV-19/Thailand/Bangkok-CONI-0152/2020|EPI_ISL_455945|2020-03-16">
			<date value="2020.204918032787" direction="forwards" units="years"/>
			<attr name="location">
				Thailand
			</attr>
		</taxon>
		<taxon id="hCoV-19/Thailand/Bangkok-CONI-0153/2020|EPI_ISL_455946|2020-03-16">
			<date value="2020.204918032787" direction="forwards" units="years"/>
			<attr name="location">
				Thailand
			</attr>
		</taxon>
		<taxon id="hCoV-19/Thailand/Bangkok-CONI-0154/2020|EPI_ISL_455947|2020-03-16">
			<date value="2020.204918032787" direction="forwards" units="years"/>
			<attr name="location">
				Thailand
			</attr>
		</taxon>
		<taxon id="hCoV-19/Thailand/Bangkok-CONI-0155/2020|EPI_ISL_455948|2020-03-16">
			<date value="2020.204918032787" direction="forwards" units="years"/>
			<attr name="location">
				Thailand
			</attr>
		</taxon>
		<taxon id="hCoV-19/Thailand/Bangkok-CONI-0094/2020|EPI_ISL_458023|2020-03-28">
			<date value="2020.2377049180327" direction="forwards" units="years"/>
			<attr name="location">
				Thailand
			</attr>
		</taxon>
		<taxon id="hCoV-19/Thailand/Bangkok-CONI-0095/2020|EPI_ISL_458024|2020-03-30">
			<date value="2020.2431693989072" direction="forwards" units="years"/>
			<attr name="location">
				Thailand
			</attr>
		</taxon>
		<taxon id="hCoV-19/Thailand/Bangkok-CONI-0096/2020|EPI_ISL_458025|2020-03-31">
			<date value="2020.2459016393443" direction="forwards" units="years"/>
			<attr name="location">
				Thailand
			</attr>
		</taxon>
		<taxon id="hCoV-19/Thailand/Bangkok-CONI-0097/2020|EPI_ISL_458026|2020-04-02">
			<date value="2020.2513661202186" direction="forwards" units="years"/>
			<attr name="location">
				Thailand
			</attr>
		</taxon>
		<taxon id="hCoV-19/Thailand/Bangkok-CONI-0098/2020|EPI_ISL_458027|2020-04-03">
			<date value="2020.2540983606557" direction="forwards" units="years"/>
			<attr name="location">
				Thailand
			</attr>
		</taxon>
		<taxon id="hCoV-19/Thailand/Bangkok-CONI-0099/2020|EPI_ISL_458028|2020-04-04">
			<date value="2020.2568306010928" direction="forwards" units="years"/>
			<attr name="location">
				Thailand
			</attr>
		</taxon>
		<taxon id="hCoV-19/Thailand/Bangkok-CONI-0159/2020|EPI_ISL_498255|2020-03-20">
			<date value="2020.2158469945355" direction="forwards" units="years"/>
			<attr name="location">
				Thailand
			</attr>
		</taxon>
		<taxon id="hCoV-19/Thailand/Bangkok-CONI-0160/2020|EPI_ISL_498256|2020-03-20">
			<date value="2020.2158469945355" direction="forwards" units="years"/>
			<attr name="location">
				Thailand
			</attr>
		</taxon>
		<taxon id="hCoV-19/Thailand/Bangkok-CONI-0163/2020|EPI_ISL_498257|2020-03-24">
			<date value="2020.2267759562842" direction="forwards" units="years"/>
			<attr name="location">
				Thailand
			</attr>
		</taxon>
		<taxon id="hCoV-19/Thailand/Bangkok-CONI-0164/2020|EPI_ISL_498258|2020-03-24">
			<date value="2020.2267759562842" direction="forwards" units="years"/>
			<attr name="location">
				Thailand
			</attr>
		</taxon>
		<taxon id="hCoV-19/Thailand/Bangkok-CONI-0165/2020|EPI_ISL_498259|2020-03-24">
			<date value="2020.2267759562842" direction="forwards" units="years"/>
			<attr name="location">
				Thailand
			</attr>
		</taxon>
		<taxon id="hCoV-19/Thailand/Bangkok-CONI-0167/2020|EPI_ISL_498260|2020-03-26">
			<date value="2020.2322404371585" direction="forwards" units="years"/>
			<attr name="location">
				Thailand
			</attr>
		</taxon>
		<taxon id="hCoV-19/Thailand/Bangkok-CONI-0171/2020|EPI_ISL_498261|2020-03-28">
			<date value="2020.2377049180327" direction="forwards" units="years"/>
			<attr name="location">
				Thailand
			</attr>
		</taxon>
		<taxon id="hCoV-19/Thailand/Bangkok-CONI-0190/2020|EPI_ISL_498262|2020-03-26">
			<date value="2020.2322404371585" direction="forwards" units="years"/>
			<attr name="location">
				Thailand
			</attr>
		</taxon>
		<taxon id="hCoV-19/Thailand/Bangkok-CONI-0191/2020|EPI_ISL_498263|2020-03-21">
			<date value="2020.2185792349726" direction="forwards" units="years"/>
			<attr name="location">
				Thailand
			</attr>
		</taxon>
		<taxon id="hCoV-19/Thailand/Bangkok-CONI-0192/2020|EPI_ISL_498264|2020-03-22">
			<date value="2020.22131147541" direction="forwards" units="years"/>
			<attr name="location">
				Thailand
			</attr>
		</taxon>
		<taxon id="hCoV-19/Thailand/Bangkok-CONI-0194/2020|EPI_ISL_498265|2020-03-21">
			<date value="2020.2185792349726" direction="forwards" units="years"/>
			<attr name="location">
				Thailand
			</attr>
		</taxon>
		<taxon id="hCoV-19/Thailand/Bangkok-CONI-0195/2020|EPI_ISL_498266|2020-03-18">
			<date value="2020.2103825136612" direction="forwards" units="years"/>
			<attr name="location">
				Thailand
			</attr>
		</taxon>
		<taxon id="hCoV-19/Thailand/Bangkok-CONI-0197/2020|EPI_ISL_512847|2020-03-24">
			<date value="2020.2267759562842" direction="forwards" units="years"/>
			<attr name="location">
				Thailand
			</attr>
		</taxon>
		<taxon id="hCoV-19/Thailand/Bangkok-CONI-0198/2020|EPI_ISL_512848|2020-03-18">
			<date value="2020.2103825136612" direction="forwards" units="years"/>
			<attr name="location">
				Thailand
			</attr>
		</taxon>
		<taxon id="hCoV-19/Thailand/Bangkok-CONI-0199/2020|EPI_ISL_512849|2020-03-23">
			<date value="2020.224043715847" direction="forwards" units="years"/>
			<attr name="location">
				Thailand
			</attr>
		</taxon>
		<taxon id="hCoV-19/Thailand/Bangkok-CONI-0200/2020|EPI_ISL_512850|2020-03-22">
			<date value="2020.22131147541" direction="forwards" units="years"/>
			<attr name="location">
				Thailand
			</attr>
		</taxon>
		<taxon id="hCoV-19/Thailand/Bangkok-CONI-0201/2020|EPI_ISL_512851|2020-03-16">
			<date value="2020.204918032787" direction="forwards" units="years"/>
			<attr name="location">
				Thailand
			</attr>
		</taxon>
		<taxon id="hCoV-19/Thailand/Bangkok-CONI-0202/2020|EPI_ISL_512852|2020-03-16">
			<date value="2020.204918032787" direction="forwards" units="years"/>
			<attr name="location">
				Thailand
			</attr>
		</taxon>
		<taxon id="hCoV-19/Thailand/Bangkok-CONI-0203/2020|EPI_ISL_512853|2020-03-17">
			<date value="2020.207650273224" direction="forwards" units="years"/>
			<attr name="location">
				Thailand
			</attr>
		</taxon>
		<taxon id="hCoV-19/Thailand/Bangkok-CONI-0204/2020|EPI_ISL_512854|2020-03-17">
			<date value="2020.207650273224" direction="forwards" units="years"/>
			<attr name="location">
				Thailand
			</attr>
		</taxon>
		<taxon id="hCoV-19/Thailand/Bangkok-CONI-0205/2020|EPI_ISL_512855|2020-03-17">
			<date value="2020.207650273224" direction="forwards" units="years"/>
			<attr name="location">
				Thailand
			</attr>
		</taxon>
		<taxon id="hCoV-19/Thailand/Bangkok-CONI-0206/2020|EPI_ISL_512856|2020-03-18">
			<date value="2020.2103825136612" direction="forwards" units="years"/>
			<attr name="location">
				Thailand
			</attr>
		</taxon>
		<taxon id="hCoV-19/Thailand/Bangkok-CONI-0207/2020|EPI_ISL_512857|2020-03-18">
			<date value="2020.2103825136612" direction="forwards" units="years"/>
			<attr name="location">
				Thailand
			</attr>
		</taxon>
		<taxon id="hCoV-19/Thailand/Bangkok-CONI-0208/2020|EPI_ISL_512858|2020-03-18">
			<date value="2020.2103825136612" direction="forwards" units="years"/>
			<attr name="location">
				Thailand
			</attr>
		</taxon>
		<taxon id="hCoV-19/Thailand/Bangkok-CONI-0209/2020|EPI_ISL_512859|2020-03-18">
			<date value="2020.2103825136612" direction="forwards" units="years"/>
			<attr name="location">
				Thailand
			</attr>
		</taxon>
		<taxon id="hCoV-19/Thailand/Bangkok-CONI-0210/2020|EPI_ISL_512860|2020-03-18">
			<date value="2020.2103825136612" direction="forwards" units="years"/>
			<attr name="location">
				Thailand
			</attr>
		</taxon>
		<taxon id="hCoV-19/Thailand/Bangkok-CONI-0211/2020|EPI_ISL_512861|2020-03-18">
			<date value="2020.2103825136612" direction="forwards" units="years"/>
			<attr name="location">
				Thailand
			</attr>
		</taxon>
		<taxon id="hCoV-19/Thailand/Bangkok-CONI-0212/2020|EPI_ISL_512862|2020-03-18">
			<date value="2020.2103825136612" direction="forwards" units="years"/>
			<attr name="location">
				Thailand
			</attr>
		</taxon>
		<taxon id="hCoV-19/Thailand/Bangkok-CONI-0213/2020|EPI_ISL_512863|2020-03-18">
			<date value="2020.2103825136612" direction="forwards" units="years"/>
			<attr name="location">
				Thailand
			</attr>
		</taxon>
		<taxon id="hCoV-19/Thailand/Bangkok-CONI-0214/2020|EPI_ISL_512864|2020-03-18">
			<date value="2020.2103825136612" direction="forwards" units="years"/>
			<attr name="location">
				Thailand
			</attr>
		</taxon>
		<taxon id="hCoV-19/Thailand/Bangkok-CONI-0223/2020|EPI_ISL_512865|2020-03-21">
			<date value="2020.2185792349726" direction="forwards" units="years"/>
			<attr name="location">
				Thailand
			</attr>
		</taxon>
		<taxon id="hCoV-19/Thailand/Bangkok-CONI-0224/2020|EPI_ISL_512866|2020-03-25">
			<date value="2020.2295081967213" direction="forwards" units="years"/>
			<attr name="location">
				Thailand
			</attr>
		</taxon>
		<taxon id="hCoV-19/Thailand/Bangkok-CONI-0225/2020|EPI_ISL_512867|2020-03-25">
			<date value="2020.2295081967213" direction="forwards" units="years"/>
			<attr name="location">
				Thailand
			</attr>
		</taxon>
		<taxon id="hCoV-19/Thailand/Bangkok-CONI-0226/2020|EPI_ISL_512868|2020-03-25">
			<date value="2020.2295081967213" direction="forwards" units="years"/>
			<attr name="location">
				Thailand
			</attr>
		</taxon>
		<taxon id="hCoV-19/Thailand/Bangkok-CONI-0227/2020|EPI_ISL_512869|2020-03-25">
			<date value="2020.2295081967213" direction="forwards" units="years"/>
			<attr name="location">
				Thailand
			</attr>
		</taxon>
		<taxon id="hCoV-19/Thailand/Bangkok-CONI-0228/2020|EPI_ISL_512870|2020-03-25">
			<date value="2020.2295081967213" direction="forwards" units="years"/>
			<attr name="location">
				Thailand
			</attr>
		</taxon>
		<taxon id="hCoV-19/Thailand/Bangkok-CONI-0230/2020|EPI_ISL_512871|2020-03-26">
			<date value="2020.2322404371585" direction="forwards" units="years"/>
			<attr name="location">
				Thailand
			</attr>
		</taxon>
		<taxon id="hCoV-19/Thailand/Bangkok-CONI-0231/2020|EPI_ISL_512872|2020-03-27">
			<date value="2020.2349726775956" direction="forwards" units="years"/>
			<attr name="location">
				Thailand
			</attr>
		</taxon>
		<taxon id="hCoV-19/Thailand/Bangkok-CONI-0215/2020|EPI_ISL_568580|2020-03-18">
			<date value="2020.2103825136612" direction="forwards" units="years"/>
			<attr name="location">
				Thailand
			</attr>
		</taxon>
		<taxon id="hCoV-19/Thailand/Bangkok-CONI-0216/2020|EPI_ISL_568581|2020-03-19">
			<date value="2020.2131147540983" direction="forwards" units="years"/>
			<attr name="location">
				Thailand
			</attr>
		</taxon>
		<taxon id="hCoV-19/Thailand/Bangkok-CONI-0217/2020|EPI_ISL_568582|2020-03-19">
			<date value="2020.2131147540983" direction="forwards" units="years"/>
			<attr name="location">
				Thailand
			</attr>
		</taxon>
		<taxon id="hCoV-19/Thailand/Bangkok-CONI-0219/2020|EPI_ISL_568583|2020-03-19">
			<date value="2020.2131147540983" direction="forwards" units="years"/>
			<attr name="location">
				Thailand
			</attr>
		</taxon>
		<taxon id="hCoV-19/Thailand/Bangkok-CONI-0220/2020|EPI_ISL_568584|2020-03-20">
			<date value="2020.2158469945355" direction="forwards" units="years"/>
			<attr name="location">
				Thailand
			</attr>
		</taxon>
		<taxon id="hCoV-19/Thailand/Bangkok-CONI-0221/2020|EPI_ISL_568585|2020-03-20">
			<date value="2020.2158469945355" direction="forwards" units="years"/>
			<attr name="location">
				Thailand
			</attr>
		</taxon>
		<taxon id="hCoV-19/Thailand/Bangkok-CONI-0222/2020|EPI_ISL_568586|2020-03-20">
			<date value="2020.2158469945355" direction="forwards" units="years"/>
			<attr name="location">
				Thailand
			</attr>
		</taxon>
		<taxon id="hCoV-19/Timor-Leste/TL05/2020|EPI_ISL_456597|2020-04-11">
			<date value="2020.275956284153" direction="forwards" units="years"/>
			<attr name="location">
				Timor-Leste
			</attr>
		</taxon>
		<taxon id="hCoV-19/Timor-Leste/TL06/2020|EPI_ISL_456598|2020-04-11">
			<date value="2020.275956284153" direction="forwards" units="years"/>
			<attr name="location">
				Timor-Leste
			</attr>
		</taxon>
		<taxon id="hCoV-19/Timor-Leste/TL20/2020|EPI_ISL_456599|2020-04-13">
			<date value="2020.2814207650274" direction="forwards" units="years"/>
			<attr name="location">
				Timor-Leste
			</attr>
		</taxon>
		<taxon id="hCoV-19/Timor-Leste/TL25/2020|EPI_ISL_456600|2020-03-30">
			<date value="2020.2431693989072" direction="forwards" units="years"/>
			<attr name="location">
				Timor-Leste
			</attr>
		</taxon>
		<taxon id="hCoV-19/Timor-Leste/TL14/2020|EPI_ISL_456601|2020-04-12">
			<date value="2020.27868852459" direction="forwards" units="years"/>
			<attr name="location">
				Timor-Leste
			</attr>
		</taxon>
		<taxon id="hCoV-19/Timor-Leste/TL15/2020|EPI_ISL_456602|2020-04-12">
			<date value="2020.27868852459" direction="forwards" units="years"/>
			<attr name="location">
				Timor-Leste
			</attr>
		</taxon>
		<taxon id="hCoV-19/Timor-Leste/TL16/2020|EPI_ISL_456604|2020-04-12">
			<date value="2020.27868852459" direction="forwards" units="years"/>
			<attr name="location">
				Timor-Leste
			</attr>
		</taxon>
		<taxon id="hCoV-19/Timor-Leste/TL17/2020|EPI_ISL_456605|2020-04-12">
			<date value="2020.27868852459" direction="forwards" units="years"/>
			<attr name="location">
				Timor-Leste
			</attr>
		</taxon>
		<taxon id="hCoV-19/Timor-Leste/TL07/2020|EPI_ISL_456606|2020-04-11">
			<date value="2020.275956284153" direction="forwards" units="years"/>
			<attr name="location">
				Timor-Leste
			</attr>
		</taxon>
		<taxon id="hCoV-19/Timor-Leste/TL21/2020|EPI_ISL_456607|2020-04-14">
			<date value="2020.2841530054645" direction="forwards" units="years"/>
			<attr name="location">
				Timor-Leste
			</attr>
		</taxon>
		<taxon id="hCoV-19/Timor-Leste/TL18/2020|EPI_ISL_456608|2020-04-12">
			<date value="2020.27868852459" direction="forwards" units="years"/>
			<attr name="location">
				Timor-Leste
			</attr>
		</taxon>
		<taxon id="hCoV-19/Timor-Leste/TL19/2020|EPI_ISL_456610|2020-04-12">
			<date value="2020.27868852459" direction="forwards" units="years"/>
			<attr name="location">
				Timor-Leste
			</attr>
		</taxon>
		<taxon id="hCoV-19/Timor-Leste/TL23/2020|EPI_ISL_456611|2020-04-18">
			<date value="2020.295081967213" direction="forwards" units="years"/>
			<attr name="location">
				Timor-Leste
			</attr>
		</taxon>
		<taxon id="hCoV-19/Timor-Leste/TL22/2020|EPI_ISL_456612|2020-04-17">
			<date value="2020.292349726776" direction="forwards" units="years"/>
			<attr name="location">
				Timor-Leste
			</attr>
		</taxon>
		<taxon id="hCoV-19/Vietnam/VNHN_022/2020|EPI_ISL_435303|2020-03-07">
			<date value="2020.1803278688524" direction="forwards" units="years"/>
			<attr name="location">
				Vietnam
			</attr>
		</taxon>
		<taxon id="hCoV-19/Vietnam/VNHN_026/2020|EPI_ISL_435305|2020-03-07">
			<date value="2020.1803278688524" direction="forwards" units="years"/>
			<attr name="location">
				Vietnam
			</attr>
		</taxon>
		<taxon id="hCoV-19/Vietnam/VNHN_0299/2020|EPI_ISL_435308|2020-03-09">
			<date value="2020.1857923497269" direction="forwards" units="years"/>
			<attr name="location">
				Vietnam
			</attr>
		</taxon>
		<taxon id="hCoV-19/Vietnam/VNHN_0300/2020|EPI_ISL_435310|2020-03-09">
			<date value="2020.1857923497269" direction="forwards" units="years"/>
			<attr name="location">
				Vietnam
			</attr>
		</taxon>
		<taxon id="hCoV-19/Vietnam/VNHN_0418/2020|EPI_ISL_435311|2020-03-10">
			<date value="2020.188524590164" direction="forwards" units="years"/>
			<attr name="location">
				Vietnam
			</attr>
		</taxon>
		<taxon id="hCoV-19/Vietnam/VNHN_0419/2020|EPI_ISL_435312|2020-03-10">
			<date value="2020.188524590164" direction="forwards" units="years"/>
			<attr name="location">
				Vietnam
			</attr>
		</taxon>
		<taxon id="hCoV-19/Vietnam/VNHN_0762/2020|EPI_ISL_435313|2020-03-13">
			<date value="2020.1967213114754" direction="forwards" units="years"/>
			<attr name="location">
				Vietnam
			</attr>
		</taxon>
		<taxon id="hCoV-19/Vietnam/VNHN_0764/2020|EPI_ISL_435314|2020-03-13">
			<date value="2020.1967213114754" direction="forwards" units="years"/>
			<attr name="location">
				Vietnam
			</attr>
		</taxon>
		<taxon id="hCoV-19/Vietnam/VNHN_0837/2020|EPI_ISL_435315|2020-03-15">
			<date value="2020.2021857923498" direction="forwards" units="years"/>
			<attr name="location">
				Vietnam
			</attr>
		</taxon>
		<taxon id="hCoV-19/Vietnam/VNHN_0985/2020|EPI_ISL_435316|2020-03-17">
			<date value="2020.207650273224" direction="forwards" units="years"/>
			<attr name="location">
				Vietnam
			</attr>
		</taxon>
		<taxon id="hCoV-19/Vietnam/VNHN_01097/2020|EPI_ISL_435317|2020-03-18">
			<date value="2020.2103825136612" direction="forwards" units="years"/>
			<attr name="location">
				Vietnam
			</attr>
		</taxon>
		<taxon id="hCoV-19/Vietnam/HCMC-05004/2020|EPI_ISL_450738|2020-03-27">
			<date value="2020.2349726775956" direction="forwards" units="years"/>
			<attr name="location">
				Vietnam
			</attr>
		</taxon>
		<taxon id="hCoV-19/Vietnam/HCMC-35005/2020|EPI_ISL_450739|2020-03-17">
			<date value="2020.207650273224" direction="forwards" units="years"/>
			<attr name="location">
				Vietnam
			</attr>
		</taxon>
		<taxon id="hCoV-19/Vietnam/HCMC-35011/2020|EPI_ISL_450740|2020-03-30">
			<date value="2020.2431693989072" direction="forwards" units="years"/>
			<attr name="location">
				Vietnam
			</attr>
		</taxon>
		<taxon id="hCoV-19/Vietnam/HCMC-35016/2020|EPI_ISL_450741|2020-03-20">
			<date value="2020.2158469945355" direction="forwards" units="years"/>
			<attr name="location">
				Vietnam
			</attr>
		</taxon>
		<taxon id="hCoV-19/Vietnam/HCMC-35018/2020|EPI_ISL_450742|2020-03-25">
			<date value="2020.2295081967213" direction="forwards" units="years"/>
			<attr name="location">
				Vietnam
			</attr>
		</taxon>
		<taxon id="hCoV-19/Vietnam/HCMC-35019/2020|EPI_ISL_450743|2020-03-24">
			<date value="2020.2267759562842" direction="forwards" units="years"/>
			<attr name="location">
				Vietnam
			</attr>
		</taxon>
		<taxon id="hCoV-19/Vietnam/HCMC-35020/2020|EPI_ISL_450744|2020-03-25">
			<date value="2020.2295081967213" direction="forwards" units="years"/>
			<attr name="location">
				Vietnam
			</attr>
		</taxon>
		<taxon id="hCoV-19/Vietnam/HCMC-35021/2020|EPI_ISL_450745|2020-03-26">
			<date value="2020.2322404371585" direction="forwards" units="years"/>
			<attr name="location">
				Vietnam
			</attr>
		</taxon>
		<taxon id="hCoV-19/Vietnam/VNHN_1098/2020|EPI_ISL_455694|2020-03-18">
			<date value="2020.2103825136612" direction="forwards" units="years"/>
			<attr name="location">
				Vietnam
			</attr>
		</taxon>
		<taxon id="hCoV-19/Vietnam/VNHN_1099/2020|EPI_ISL_455695|2020-03-18">
			<date value="2020.2103825136612" direction="forwards" units="years"/>
			<attr name="location">
				Vietnam
			</attr>
		</taxon>
		<taxon id="hCoV-19/Vietnam/VNHN_1167/2020|EPI_ISL_455696|2020-03-18">
			<date value="2020.2103825136612" direction="forwards" units="years"/>
			<attr name="location">
				Vietnam
			</attr>
		</taxon>
		<taxon id="hCoV-19/Vietnam/VNHN_1528/2020|EPI_ISL_455697|2020-03-22">
			<date value="2020.22131147541" direction="forwards" units="years"/>
			<attr name="location">
				Vietnam
			</attr>
		</taxon>
		<taxon id="hCoV-19/Vietnam/VNHN_1226/2020|EPI_ISL_455698|2020-03-19">
			<date value="2020.2131147540983" direction="forwards" units="years"/>
			<attr name="location">
				Vietnam
			</attr>
		</taxon>
		<taxon id="hCoV-19/Vietnam/VNHN_1492/2020|EPI_ISL_455699|2020-03-21">
			<date value="2020.2185792349726" direction="forwards" units="years"/>
			<attr name="location">
				Vietnam
			</attr>
		</taxon>
		<taxon id="hCoV-19/Vietnam/VNHN_2406/2020|EPI_ISL_455700|2020-03-25">
			<date value="2020.2295081967213" direction="forwards" units="years"/>
			<attr name="location">
				Vietnam
			</attr>
		</taxon>
		<taxon id="hCoV-19/Vietnam/VNHN_1713/2020|EPI_ISL_455701|2020-03-23">
			<date value="2020.224043715847" direction="forwards" units="years"/>
			<attr name="location">
				Vietnam
			</attr>
		</taxon>
		<taxon id="hCoV-19/Vietnam/VNHN_3096/2020|EPI_ISL_455702|2020-03-27">
			<date value="2020.2349726775956" direction="forwards" units="years"/>
			<attr name="location">
				Vietnam
			</attr>
		</taxon>
		<taxon id="hCoV-19/Vietnam/VNHN_3085/2020|EPI_ISL_455703|2020-03-27">
			<date value="2020.2349726775956" direction="forwards" units="years"/>
			<attr name="location">
				Vietnam
			</attr>
		</taxon>
		<taxon id="hCoV-19/Vietnam/VNHN_3916/2020|EPI_ISL_455704|2020-03-31">
			<date value="2020.2459016393443" direction="forwards" units="years"/>
			<attr name="location">
				Vietnam
			</attr>
		</taxon>
		<taxon id="hCoV-19/Vietnam/VNHN_3913/2020|EPI_ISL_455705|2020-03-31">
			<date value="2020.2459016393443" direction="forwards" units="years"/>
			<attr name="location">
				Vietnam
			</attr>
		</taxon>
		<taxon id="hCoV-19/Vietnam/VNHN_3629/2020|EPI_ISL_455706|2020-03-30">
			<date value="2020.2431693989072" direction="forwards" units="years"/>
			<attr name="location">
				Vietnam
			</attr>
		</taxon>
		<taxon id="hCoV-19/Vietnam/VNHN_4189/2020|EPI_ISL_455707|2020-04-02">
			<date value="2020.2513661202186" direction="forwards" units="years"/>
			<attr name="location">
				Vietnam
			</attr>
		</taxon>
		<taxon id="hCoV-19/Vietnam/VNHN_4864/2020|EPI_ISL_455708|2020-04-10">
			<date value="2020.2732240437158" direction="forwards" units="years"/>
			<attr name="location">
				Vietnam
			</attr>
		</taxon>
		<taxon id="hCoV-19/Vietnam/VNHN_4851/2020|EPI_ISL_455709|2020-04-09">
			<date value="2020.2704918032787" direction="forwards" units="years"/>
			<attr name="location">
				Vietnam
			</attr>
		</taxon>
		<taxon id="hCoV-19/Vietnam/VNHN_4868/2020|EPI_ISL_455710|2020-04-09">
			<date value="2020.2704918032787" direction="forwards" units="years"/>
			<attr name="location">
				Vietnam
			</attr>
		</taxon>
		<taxon id="hCoV-19/Vietnam/VNHN_4806/2020|EPI_ISL_455711|2020-04-08">
			<date value="2020.2677595628415" direction="forwards" units="years"/>
			<attr name="location">
				Vietnam
			</attr>
		</taxon>
		<taxon id="hCoV-19/Vietnam/VNHN_4875/2020|EPI_ISL_455712|2020-04-10">
			<date value="2020.2732240437158" direction="forwards" units="years"/>
			<attr name="location">
				Vietnam
			</attr>
		</taxon>
		<taxon id="hCoV-19/Vietnam/VNHN_148/2020|EPI_ISL_455713|2020-03-06">
			<date value="2020.1775956284152" direction="forwards" units="years"/>
			<attr name="location">
				Vietnam
			</attr>
		</taxon>
		<taxon id="hCoV-19/Vietnam/VNHN_301/2020|EPI_ISL_455714|2020-03-09">
			<date value="2020.1857923497269" direction="forwards" units="years"/>
			<attr name="location">
				Vietnam
			</attr>
		</taxon>
		<taxon id="hCoV-19/Vietnam/VNHN_302/2020|EPI_ISL_455715|2020-03-09">
			<date value="2020.1857923497269" direction="forwards" units="years"/>
			<attr name="location">
				Vietnam
			</attr>
		</taxon>
		<taxon id="hCoV-19/Vietnam/VNHN_979/2020|EPI_ISL_455716|2020-03-17">
			<date value="2020.207650273224" direction="forwards" units="years"/>
			<attr name="location">
				Vietnam
			</attr>
		</taxon>
		<taxon id="hCoV-19/Vietnam/VNHN_1072/2020|EPI_ISL_455717|2020-03-17">
			<date value="2020.207650273224" direction="forwards" units="years"/>
			<attr name="location">
				Vietnam
			</attr>
		</taxon>
		<taxon id="hCoV-19/Vietnam/VNHN_4958/2020|EPI_ISL_455718|2020-04-10">
			<date value="2020.2732240437158" direction="forwards" units="years"/>
			<attr name="location">
				Vietnam
			</attr>
		</taxon>
		<taxon id="hCoV-19/Vietnam/VNHN_0207/2020|EPI_ISL_511891|2020-03-08">
			<date value="2020.1830601092897" direction="forwards" units="years"/>
			<attr name="location">
				Vietnam
			</attr>
		</taxon>
		<taxon id="hCoV-19/Vietnam/VNHN_0554/2020|EPI_ISL_511892|2020-03-11">
			<date value="2020.191256830601" direction="forwards" units="years"/>
			<attr name="location">
				Vietnam
			</attr>
		</taxon>
		<taxon id="hCoV-19/Vietnam/VNHN_0847/2020|EPI_ISL_511893|2020-03-15">
			<date value="2020.2021857923498" direction="forwards" units="years"/>
			<attr name="location">
				Vietnam
			</attr>
		</taxon>
		<taxon id="hCoV-19/Vietnam/VNHN_0897/2020|EPI_ISL_511894|2020-03-16">
			<date value="2020.204918032787" direction="forwards" units="years"/>
			<attr name="location">
				Vietnam
			</attr>
		</taxon>
		<taxon id="hCoV-19/Vietnam/VNHN_0899/2020|EPI_ISL_511895|2020-03-16">
			<date value="2020.204918032787" direction="forwards" units="years"/>
			<attr name="location">
				Vietnam
			</attr>
		</taxon>
		<taxon id="hCoV-19/Vietnam/VNHN_1166/2020|EPI_ISL_511896|2020-03-18">
			<date value="2020.2103825136612" direction="forwards" units="years"/>
			<attr name="location">
				Vietnam
			</attr>
		</taxon>
		<taxon id="hCoV-19/Vietnam/VNHN_1863/2020|EPI_ISL_511897|2020-03-23">
			<date value="2020.224043715847" direction="forwards" units="years"/>
			<attr name="location">
				Vietnam
			</attr>
		</taxon>
		<taxon id="hCoV-19/Vietnam/VNHN_5152/2020|EPI_ISL_511898|2020-04-14">
			<date value="2020.2841530054645" direction="forwards" units="years"/>
			<attr name="location">
				Vietnam
			</attr>
		</taxon>
		<taxon id="hCoV-19/Indonesia/YO-UGM-10007/2020|EPI_ISL_632936|2020-08-22">
			<date value="2020.639344262295" direction="forwards" units="years"/>
			<attr name="location">
				Indonesia
			</attr>
		</taxon>
	</taxa>
	
	

	<!-- The sequence alignment (each sequence refers to a taxon above).         -->
	<!-- ntax=1491 nchar=30631                                                   -->
	<alignment id="alignment" dataType="nucleotide">
		<sequence>
			<taxon idref="hCoV-19/Brunei/2/2020|EPI_ISL_435674|2020-03-11"/>
			---------------------------------------------------------------------------------------------------------------------------------------------------------GTCTCTTGTAGATCTGTTCTCTAAACGAACTTTAAAATCTGTGTGGCTGTCACTCGGCTGCATGCTTAGTGCACTCACGCAGTATAATTAATAACTAATTACTGTCGTTGACAGGACACGAGTAACTCGTCTATCTTCTGCAGGCTGCTTACGGTTTCGTCCGTGTTGCAGCCGATCATCAGCACATCTAGGTTTCGTCCGGGTGTGACCGAAAGGTAAGATGGAGAGCCTTGTCCCTGGYTTCAACGAGAAAACACACGTCCAACTCAGTTTGCCTGTTTTACAGGTTCGCGACGTGCTCGTACGTGGCTTTGGAGACTCCGTGGAGGAGGTCTTATCAGAGGCACGTCAACATCTTAAAGATGGCACTTGTGGCTTAGTAGAAGTTGAAAAAGGCGTTTTGCCTCAACTTGAACAGCCCTATGTGTTCATCAAACGTTCGGATGCTCGAACTGCACCTCATGGTCATGTTATGGTTGAGCTGGTAGCAGAACTCGAAGGCATTCAGTACGGTCGTAGTGGTGAGACACTTGGTGTCCTTGTCCCTCATGTGGGCGAAATACCAGTGGCTTACCGCAAGGTTCTTCTTCGTAAGAACGGTAATAAAGGAGCTGGTGGCCATAGTTACGGCGCCGATCTAAAGTCATTTGACTTAGGCGACGAGCTTGGCACTGATCCTTATGAAGATTTTCAAGAAAACTGGAACACTAAACATAGCAGTGGTGTTACCCGTGAACTCATGCGTGAGCTTAACGGAGGGGCATACACTCGCTATGTCGATAACAACTTCTGTGGCCCTGATGGCTACCCTCTTGAGTGCATTAAAGACCTTCTAGCACGTGCTGGTAAAGCTTCATGCACTTTGTCCGAACAACTGGACTTTATTGACACTAAGAGGGGTGTATACTGCTGCC-GTGAACATGAGCATGAAATTGCTTGGTACACGGAACGTTCTGAAAAGAGCTATGAATTGCAGACACCTTTTGAAATTAAATTGGCAAAGAAATTTGACACCTTCAATGGGGAATGTCCAAATTTTGTATTTCCCTTAAATTCCATAATCAAGACTATTCAACCAAGGGTTGAAAAGAAAAAGCTTGATGGCTTTATGGGTAGAATTCGATCTGTCTATCCAGTTGCGTCACCAAATGAATGCAACCAAATGTGCCTTTCAACTCTCATGAAGTGTGATCATTGTGGTGAAACTTCATGGCAGACGGGCGATTTTGTTAAAGCCACTTGCGAATTTTGTGGCACTGAGAATTTGACTAAAGAAGGTGCCACTACTTGTGGTTACTTACCCCAAAATGCTGTTGTTAAAATTTATTGTCCAGCATGTCACAATTCAGAAGTAGGACCTGAGCATAGTCTTGCCGAATACCATAATGAATCTGGCTTGAAAACCATTCTTCGTAAGGGTGGTCGCACTATTGCCTTTGGAGGCTGTGTGTTCTCTTATGTTGGTTGCCATAACAAGTGTGCCTATTGGGTTCCACGTGCTAGCGCTAACATAGGTTGTAACCATACAGGTGTTGTTGGAGAAGGTTCCGAAGGTCTTAATGACAACCTTCTTGAAATACTCCAAAAAGAGAAAGTCAACATCAATATTGTTGGTGACTTTAAACTTAATGAAGAGATCGCCATTATTTTGGCATCTTTTTCTGCTTCCACAAGTGCTTTTGTGGAAACTGTGAAAGGTTTGGATTATAAAGCATTCAAACAAATTGTTGAATCCTGTGGTAATTTTAAAGTTACAAAAGGAAAAGCTAAAAAAGGTGCCTGGAATATTGGTGAACAGAAATCAATACTGAGTCCTCTTTATGCATTTGCATCAGAGGCTGCTCGTGTTGTACGATCAATTTTCTCCCGCACTCTTGAAACTGCTCAAAATTCTGTGCGTGTTTTACAGAAGGCCGCTATAACAATACTAGATGGAATTTCACAGTATTCACTGAGACTCATTGATGCTATGATGTTCACATCTGATTTGGCTACTAACAATCTAGTTGTAATGGCCTACATTACAGGTGGTGTTGTTCAGTTGACTTCGCAGTGGCTAACTAACATCTTTGGCACTGTTTATGAAAAACTCAAACCCGTCCTTGATTGGCTTGAAGAGAAGTTTAAGGAAGGTGTAGAGTTTCTTAGAGACGGTTGGGAAATTGTTAAATTTATCTCAACCTGTGCTTGTGAAATTGTCGGTGGACAAATTGTCACCTGTGCAAAGGAAATTAAGGAGAGTGTTCAGACATTCTTTAAGCTTGTAAATAAATTTTTGGCTTTGTGTGCTGACTCTATCATTATTGGTGGAGCTAAACTTAAAGCCTTGAATTTAGGTGAAACATTTGTCACGCACTCAAAGGGATTGTACAGAAAGTGTGTTAAATCCAGAGAAGAAACTGGCCTACTCATGCCTCTAAAAGCCCCAAAAGAAATTATCTTCTTAGAGGGAGAAACACTTCCCACAGAAGTGTTAACAGAGGAAGTTGTCTTGAAAACTGGTGATTTACAACCATTAGAACAACCTACTAGTGAAGCTGTTGAAGCTCCATTGGTTGGTACACCAGTTTGTATTAACGGGCTTATGTTGCTCGAAATCAAAGACACAGAAAAGTACTGTGCCCTTGCACCTAATATGATGGTAACAAACAATACCTTCACACTCAAAGGCGGTGCACCAACAAAGGTTACTTTTGGTGATGACACTGTGATAGAAGTGCAAGGTTACAAGAGTGTGAATATCACTTTTGAACTTGATGAAAGGATTGATAAAGTACTTAATGAGAAGTGCTCTGCCTATACAGTTGAACTCGGTACAGAAGTAAATGAGTTCGCCTGTGTTGTGGCAGATACTGTCATAAAAACTTTGCAACCAGTATCTGAATTACTTACACCACTGGGCATTGATTTAGATGAGTGGAGTATGGCTACATACTACTTATTTGATGAGTCTGGTGAGTTTAAATTGGCTTCACATATGTATTGTTCTTTCTACCCTCCAGATGAGGATGAAGAAGAAGGTGATTGTGAAGAAGAAGAGTTTGAGCCATCAACTCAATATGAGTATGGTACTGAAGATGATTACCAAGGTAAACCTTTGGAATTTGGTGCCACTTCTGCTGCTCTTCAACCTGAAGAAGAGCAAGAAGAAGATTGGTTAGATGATGATAGTCAACAAACTGTTGGTCAACAAGACGGCAGTGAGGACAATCAGACAACTACTATTCAAACAATTGTTGAGGTTCAACCTCAATTAGAGATGGAACTTACACCAGTTGTTCAGACTATTGAAGTGAATAGTTTTAGTGGTTATTTAAAACTTACTGACAATGTATACATTAAAAATGCAGACATTGTGGAAGAAGCTAAAAAGGTAAAACCAACAGTGGTTGTTAATGCAGCCAATGTTTACCTTAAACATGGAGGAGGTGTTGCAGGAGCCTTAAATAAGGCTACTAACAATGCCATGCAAGTTGAATCTGATGATTACATAGCTACTAATGGACCACTTAAAGTGGGTGGTAGTTGTGTTTTAAGCGGACACAATCTTGCTAAACACTGTCTTCATGTTGTCGGCCCAAATGTTAACAAAGGTGAAGACATTCAACTTCTTAAGAGTGCTTATGAAAATTTTAATCAGCACGAAGTTCTACTTGCACCATTATTATCAGCTGGTATTTTTGGTGCTGACCCTATACATTCTTTAAGAGTTTGTGTAGATACTGTTCGCACAAATGTCTACTTAGCTGTCTTTGATAAAAATCTCTATGACAAACTTGTTTCAAGCTTTTTGGAAATGAAGAGTGAAAAGCAAGTTGAACAAAAGATCGCTGAGATTCCTAAAGAGGAAGTTAAGCCATTTATAACTGAAAGTAAACCTTCAGTTGAACAGA-GAAAACAAGATGATAAGAAAATCAAAGCTTGTGTTGAAGAAGTTACAACAACTCTGGAAGAAACTAAGTTCCTCACAGAAAACTTGTTACTTTATATTGACATTAATGGCAATCTTCATCCAGATTCTGCCACTCTTGTTAGTGACATTGACATCACTTTCTTAAAGAAAGATGCTCCATATATAGTGGGTGATGTTGTTCAAGAGGGTGTTTTAACTGCTGTGGTTATACCTACTAAAAAGGCTGGTGGCACTACTGAAATGCTAGCGAAAGCTTTGAGAAAAGTGCCAACAGACAATTATATAACCACTTACCCGGGTCAGGGTTTAAATGGTTACACTGTAGAGGAGGCAAAGACAGTGCTTAAAAAGTGTAAAAGTGCCTTTTACATTCTACCATCTATTATCTCTAATGAGAAGCAAGAAATTCTTGGAACTGTTTCTTGGAATTTGCGAGAAATGCTTGCACATGCAGAAGAAACACGCAAATTAATGCCTGTCTGTGTGGAAACTAAAGCCATAGTTTCAACTATACAGCGTAAATATAAGGGTATTAAAATACAAGAGGGTGTGGTTGATTATGGTGCTAGATTTTACTTTTACACCAGTAAAACAACTGTAGCGTCACTTATCAACACACTTAACGATCTAAATGAAACTCTTGTTACAATGCCACTTGGCTATGTAACACATGGCTTAAATTTGGAAGAAGCTGCTCGGTATATGAGATCTCTCAAAGTGCCAGCTACAGTTTCTGTTTCTTCACCTGATGCTGTTACAGCGTATAATGGTTATCTTACTTCTTCTTCTAAAACACCTGAAGAACATTTTATTGAAACCATCTCACTTGCTGGTTCCTATAAAGATTGGTCCTATTCTGGACAATCTACACAACTAGGTATAGAATTTCTTAAGAGAGGTGATAAAAGTGTATATTACACTAGTAATCCTACCACATTCCACCTAGATGGTGAAGTTATCACCTTTGACAATCTTAAGACACTTCTTTCTTTGAGAGAAGTGAGGACTATTAAGGTGTTTACAACAGTAGACAACATTAACCTCCACACGCAAGTTGTGGACATGTCAATGACATATGGACAACAGTTTGGTCCAACTTATTTGGATGGAGCTGATGTTACTAAAATAAAACCTCATAATTCACATGAAGGTAAAACATTTTATGTTTTACCTAATGATGACACTCTACGTGTTGAGGCTTTTGAGTACTACCACACAACTGATCCTAGTTTTCTGGGTAGGTACATGTCAGCATTAAATCACACTAAAAAGTGGAAATACCCACAAGTTAATGGTTTAACTTCTATTAAATGGGCAGATAACAACTGTTATCTTGCCACTGCATTGTTAACACTCCAACAAATAGAGTTGAAGTTTAATCCACCTGCTCTACAAGATGCTTATTACAGAGCAAGGGCTGGTGAAGCTGCTAACTTTTGTGCACTTATCTTAGCCTACTGTAATAAGACAGTAGGTGAGTTAGGTGATGTTAGAGAAACAATGAGTTACTTGTTTCAACATGCCAATTTAGATTCTTGCAAAAGAGTCTTGAACGTGGTGTGTAAAACTTGTGGACAACAGCAGACAACCCTTAAGGGTGTAGAAGCTGTTATGTACATGGGCACACTTTCTTATGAACAATTTAAGAAAGGTGTTCAGATACCTTGTACGTGTGGTAAACAAGCTACAAAATATCTAGTACAACAGGAGTCACCTTTTGTTATGATGTCAGCACCACCTGCTCAGTATGAACTTAAGCATGGTACATTTACTTGTGCTAGTGAGTACACTGGTAATTACCAGTGTGGTCACTATAAACATATAACTTCTAAAGAAACTTTGTATTGCATAGACGGTGCTTTACTTACAAAGTCCTCAGAATACAAAGGTCCTATTACGGATGTTTTCTACAAAGAAAACAGTTACACAACAACCATAAAACCAGTTACTTATAAATTGGATGGTGTTGTTTGTACAGAAATTGACCCTAAGTTGGACAATTATTATAAGAAAGACAATTCTTATTTCACAGAGCAACCAATTGATCTTGTACCAAACCAACCATATCCAAACGCAAGCTTCGATAATTTTAAGTTTGTATGTGATAATATCAAATTTGCTGATGATTTAAACCAGTTAACTGGTTATAAGAAACCTGCTTCAAGAGAGCTTAAAGTTACATTTTTCCCTGACTTAAATGGTGATGTGGTGGCTATTGATTATAAACACTACACACCCTCTTTTAAGAAAGGAGCTAAATTGTTACATAAACCTATTGTTTGGCATGTTAACAATGCAACTAATAAAGCCACGTATAAACCAAATACCTGGTGTATACGTTGTCTTTGGAGCAAAAAACCAGTTGAAACATCAAATTCGTTTGATGTACTGAAGTCAGAGGACGCGCAGGGAATGGATAATCTTGCCTGCGAAGATCTAAAACCAGTCTCTGAAGAAGTAGTGGAAAATCCTACCATACAGAAAGACGTTCTTGAGTGTAATGTGAAAACTACCGAAGTTGTAGGAGACATTATACTTAAACCAGCAAATAATAGTTTAAAAATTACAGAAGAGGTTGGCCACACAGATCTAATGGCTGCTTATGTAGACAATTCTAGTCTTACTATTAAGAAACCTAATGAATTATCTAGAGTATTAGGTTTGAAAACCCTTGCTACTCATGGTTTAGCTGCTGTTAATAGTGTCCCTTGGGATACTATAGCTAATTATGCTAAGCCTTTTCTTAACAAAGTTGTTAGTACAACTACTAACATAGTTACACGGTGTTTAAACCGTGTTTGTACTAATTATATGCCTTATTTCTTTACTTTATTGCTACAATTGTGTACTTTTACTAGAAGTACAAATTCTAGAATTAAAGCATCTATGCCGACTACTATAGCAAAGAATACTGTTAAGAGTGTCGGTAAATTTTGTCTAGAGGCTTCATTTAATTATTTGAAGTCACCTAATTTTTCTAAACTGATAAATATTATAATTTGGTTTTTACTATTAAGTG-TTTGCCTAGGTTCTTTAATCTACTCAACCGCTGCTTTAGGTGTTTTAATGTCTAATTTAGGCATGCCTTCTTACTGTACTGGTTACAGAGAAGGCTATTTGAACTCTACTAATGTCACTATTGCAACCTACTGTACTGGTTCTATACCTTGTAGTGTTTGTCTTAGTGGTTTAGATTCTTTAGACACCTATCCTTCTTTAGAAACTATACAAATTACCATTTCATCTTTTAAATGGGATTTAACTGCTTTTGGCTTAGTTGCAGAGTGGTTTTTGGCATATATTCTTTTCACTAGGTTTTTCTATGTACTTGGATTGGCTGCAATCATGCAATTGTTTTTCAGCTATTTTGCAGTACATTTTATTAGTAATTCTTGGCTTATGTGGTTAATAATTAATCTTGTACAAATGGCCCCGATTTCAGCTATGGTTAGAATGTACATCTTCTTTGCATCATTTTATTATGTATGGAAAAGTTATGTGCATGTTGTAGACGGTTGTAATTCATCAACTTGTATGATGTGTTACAAACGTAATAGAGCAACAAGAGTCGAATGTACAACTATTGTTAATGGTGTTAGAAGGTCCTTTTATGTCTATGCTAATGGAGGTAAAGGCTTTTGCAAACTACACAATTGGAATTGTGTTAATTGTGATACATTCTGTGCTGGTAGTACATTTATTAGTGATGAAGTTGCGAGAGACTTGTCACTACAGTTTAAAAGACCAATAAATCCTACTGACCAGTCTTCTTACATCGTTGATAGTGTTACAGTGAAGAATGGTTCCATCCATCTTTACTTTGATAAAGCTGGTCAAAAGACTTATGAAAGACATTCTCTCTCTCATTTTGTTAACTTAGACAACCTGAGAGCTAATAACACTAAAGGTTCATTGCCTATTAATGTTATAGTTTTTGATGGTAAATCAAAATGTGAAGAATCATCTGCAAAATCAGCGTCTGTTTACTACAGTCAGCTTATGTGTCAACCTATACTGTTACTAGATCAGGCATTAGTGTCTGATGTTGGTGATAGTGCGGAAGTTGCAGTTAAAATGTTTGATGCTTACGTTAATACGTTTTCATCAACTTTTAACGTACCAATGGAAAAACTCAAAACACTAGTTGCAACTGCAGAAGCTGAACTTGCAAAGAATGTGTCCTTAGACAATGTCTTATCTACTTTTATTTCAGCAGCTCGGCAAGGGTTTGTTGATTCAGATGTAGAAACTAAAGATGTTGTTGAATGTCTTAAATTGTCACATCAATCTGACATAGAAGTTACTGGCGATAGTTGTAATAACTATATGCTCACCTATAACAAAGTTGAAAACATGACACCCCGTGACCTTGGTGCTTGTATTGACTGTAGTGCGCGTCATATTAATGCGCAGGTAGCAAAAAGTCACAACATTGCTTTGATATGGAACGTTAAAGATTTCATGTCATTGTCTGAACAACTACGAAAACAAATACGTAGTGCTGCTAAAAAGAATAACTTACCTTTTAAGTTGACATGTGCAACTACTAGACAAGTTGTTAATGTTGTAACAACAAAGATAGCACTTAAGGGTGGTAAAATTGTTAATAATTGGTTGAAGCAGTTAATTAAAGTTACACTTGTGTTCCTTTTTGTTGCTGCTATTTTCTATTTAATAACACCTGTTCATGTCATGTCTAAACATACTGACTTTTCAAGTGAAATCATAGGATACAAGGCTATTGATGGTGGTGTCACTCGTGACATAGCATCTACAGATACTTGTTTTGCTAACAAACATGCTGATTTTGACACATGGTTTAGCCAGCGTGGTGGTAGTTATACTAATGACAAAGCTTGCCCATTGATTGCTGCAGTCATAACAAGAGAAGTGGGTTTTGTCGTGCCTGGTTTGCCTGGCACGATATTACGCACAACTAATGGTGACTTTTTGCATTTCTTACCTAGAGTTTTTAGTGCAGTTGGTAACATCTGTTACACACCATCAAAACTTATAGAGTACACTGACTTTGCAACATCAGCTTGTGTTTTGGCTGCTGAATGTACAATTTTTAAAGATGCTTCTGGTAAGCCAGTACCATATTGTTATGATACCAATGTACTAGAAGGTTCTGTTGCTTATGAAAGTTTACGCCCTGACACACGTTATGTGCTCATGGATGGCTCTATTATTCAATTTCCTAACACCTACCTTGAAGGTTCTGTTAGAGTGGTAACAACTTTTGATTCTGAGTACTGTAGGCACGGCACTTGTGAAAGATCAGAAGCTGGTGTTTGTGTATCTACTAGTGGTAGATGGGTACTTAACAATGATTATTACAGATCTTTACCAGGAGTTTTCTGTGGTGTAGATGCTGTAAATTTACTTACTAATATGTTTACACCACTAATTCAACCTATTGGTGCTTTGGACATATCAGCATCTATAGTAGCTGGTGGTATTGTAGCTATCGTAGTAACATGCCTTGCCTACTATTTTATGAGGTTTAGAAGAGCTTTTGGTGAATACAGTCATGTAGTTGCCTTTAATACTTTACTATTCCTTATGTCATTCACTGTACTCTGTTTAACACCAGTTTACTCATTCTTACCTGGTGTTTATTCTGTTATTTACTTGTACTTGACATTTTATCTTACTAATGATGTTTCTTTTTTAGCACATATTCAGTGGATGGTTATGTTCACACCTTTAGTACCTTTCTGGATAACAATTGCTTATATCATTTGTATTTCCACAAAGCATTTCTATTGGTTCTTTAGTAATTACCTAAAGAGACGTGTAGTCTTTAATGGTGTTTCCTTTAGTACTTTTGAAGAAGCTGCGCTGTGCACCTTTTTGTTAAATAAAGAAATGTATCTAAAGTTGCGTAGTGATGTGCTATTACCTCTTACGCAATATAATAGATACTTAGCTCTTTATAATAAGTACAAGTATTTTAGTGGAGCAATGGRTACAACTAGCTACAGAGAAGCTGCTTGTTGTCATCTCGCAAAGGCTCTCAATGACTTCAGTAACTCAGGTTCTGATGTTCTTTACCAACCACCACAAACCTCTATCACCTCAGCTGTTTTGCAGAGTGGTTTTAGAAAAATGGCATTCCCATCTGGTAAAGTTGAGGGTTGTATGGTACAAGTAACTTGTGGTACAACTACACTTAACGGTCTTTGGCTTGATGACGTAGTTTACTGTCCAAGACATGTGATCTGCACCTCTGAAGACATGCTTAACCCTAATTATGAAGATTTACTCATTCGTAAGTCTAATCATAATTTCTTGGTACAGGCTGGTAATGTTCAACTCAGGGTTATTGGACATTCTATGCAAAATTGTGTACTTAAGCTTAAGGTTGATACAGCCAATCCTAAGACACCTAAGTATAAGTTTGTTCGCATTCAACCAGGACAGACTTTTTCAGTGTTAGCTTGTTACAATGGTTCACCATCTGGTGTTTACCAATGTGCTATGAGGCCCAATTTCACTATTAAGGGTTCATTCCTTAATGGTTCATGTGGTAGTGTTGGTTTTAACATAGATTATGACTGTGTCTCTTTTTGTTACATGCACCATATGGAATTACCAACTGGAGTTCATGCTGGCACAGACTTAGAAGGTAACTTTTATGGACCTTTTGTTGACAGGCAAACAGCACAAGCAGCTGGTACGGACACAACTATTACAGTTAATGTTTTAGCTTGGTTGTACGCTGCTGTTATAAATGGAGACAGGTGGTTTCTCAATCGATTTACCACAACTCTTAATGACTTTAACCTTGTGGCTATGAAGTACAATTATGAACCTCTAACACAAGACCATGTTGACATACTAGGACCTCTTTCTGCTCAAACTGGAATTGCCGTTTTAGATATGTGTGCTTCATTAAAAGAATTACTGCAAAATGGTATGAATGGACGTACCATATTGGGTAGTGCTTTATTAGAAGATGAATTTACACCTTTTGATGTTGTTAGACAATGCTCAGGTGTTACTTTCCAAAGTGCAGTGAAAAGAACAATCAAGGGTACACACCACTGGTTGTTACTCACAATTTTGACTTCACTTTTAGTTTTAGTCCAGAGTACTCAATGGTCTTTGTTC---TTTTTTTTTTATGAAAATGCCTTTTTACCTTTTGCTATGGGTATTATTGCTATGTCTGCTTTTGCAATGATGTTTGTCAAACATAAGCATGCATTTCTCTGTTTGTTTTTGTTACCTTCTCTTGCCACTGTAGCTTATTTTAATATGGTCTATATGCCTGCTAGTTGGGTGATGCGTATTATGACATGGTTGGATATGGTTGATACTAGTTTGTCTGGTTTTAAGCTAAAAGACTGTGTTATGTATGCATCAGCTGTAGTGTTACTAATCCTTATGACAGCAAGAACTGTGTATGATGATGGTGCTAGGAGAGTGTGGACACTTATGAATGTCTTGACACTCGTTTATAAAGTTTATTATGGTAATGCTTTAGATCAAGCCATTTCCATGTGGGCTCTTATAATCTCTGTTACTTCTAACTACTCAGGTGTAGTTACAACTGTCATGTTTTTGGCCAGAGGTATTGTTTTTATGTGTGTTGAGTATTGCCCTATTTTCTTCATAACTGGTAATACACTTCAGTGTATAATGCTAGTTTATTGTTTCTTAGGCTATTTTTGTACTTGTTACTTTGGCCTCTTTTGTTTACTCAACCGCTACTTTAGACTGACTCTTGGTGTTTATGATTACTTAGTTTCTACACAGGAGTTTAGATATATGAATTCACAGGGACTACTCCCACCCAAGAATAGCATAGATGCCTTCAAACTCAACATTAAATTGTTGGGTGTTGGTGGCAAACCTTGTATCAAAGTAGCCACTGTACAGTCTAAAATGTCAGATGTAAAGTGCACATCAGTAGTCTTACTCTCAGTTTTGCAACAACTCAGAGTAGAATCATCATCTAAATTGTGGGCTCAATGTGTCCAGTTACACAATGACATTCTCTTAGCTAAAGATACTACTGAAGCCTTTGAAAAAATGGTTTCACTACTTTCTGTTTTGCTTTCCATGCAGGGTGCTGTAGACATAAACAAGCTTTGTGAAGAAATGCTGGACAACAGGGCAACCTTACAAGCTATAGCCTCAGAGTTTAGTTCCCTTCCATCATATGCAGCTTTTGCTACTGCTCAAGAAGCTTATGAGCAGGCTGTTGCTAATGGTGATTCTGAAGTTGTTCTTAAAAAGTTGAAGAAGTCTTTGAATGTGGCTAAATCTGAATTTGACCGTGATGCAGCCATGCAACGTAAGTTGGAAAAGATGGCTGATCAAGCTATGACCCAAATGTATAAACAGGCTAGATCTGAGGACAAGAGGGCAAAAGTTACTAGTGCTATGCAGACAATGCTTTTCACTATGCTTAGAAAGTTGGATAATGATGCACTCAACAACATTATCAACAATGCAAGAGATGGTTGTGTTCCCTTGAACATAATACCTCTTACAACAGCAGCCAAACTAATGGTTGTCATACCAGACTATAACACATATAAAAATACGTGTGATGGTACAACATTTACTTATGCATCAGCATTGTGGGAAATCCAACAGGTTGTAGATGCAGATAGTAAAATTGTTCAACTTAGTGAAATTAGTATGGACAATTCACCTAATTTAGCATGGCCTCTTATTGTAACAGCTTTAAGGGCCAATTCTGCTGTCAAATTACAGAATAATGAGCTTAGTCCTGTTGCACTACGACAGATGTCTTGTGCTGCCGGTACTACACAAACTGCTTGCACTGATGACAATGCGTTAGCTTACTACAACACAACAAAGGGAGGTAGGTTTGTACTTGCACTGTTATCCGATTTACAGGATTTGAAATGGGCTAGATTCCCTAAGAGTGATGGAACTGGTACTATCTATACAGAACTGGAACCACCTTGTAGGTTTGTTACAGACACACCTAAAGGTCCTAAAGTGAAGTATTTATACTTTATTAAAGGATTAAACAACCTAAATAGAGGTATGGTACTTGGTAGTTTAGCTGCCACAGTACGTCTACAAGCTGGTAATGCAACAGAAGTGCCTGCCAATTCAACTGTATTATCTTTCTGTGCTTTTGCTGTAGATGCTGCTAAAGCTTACAAAGATTATCTAGCTAGTGGGGGACAACCAATCACTAATTGTGTTAAGATGTTGTGTACACACACTGGTACTGGTCAGGCAATAACAGTTACACCGGAAGCCAATATGGATCAAGAATCCTTTGGTGGTGCATCGTGTTGTCTGTACTGCCGTTGCCACATAGATCATCCAAATCCTAAAGGATTTTGTGACTTAAAAGGTAAGTATGTACAAATACCTACAACTTGTGCTAATGACCCTGTGGGTTTTACACTTAAAAACACAGTCTGTACCGTCTGCGGTATGTGGAAAGGTTATGGCTGTAGTTGTGATCAACTCCGCGAACCCATGCTTCAGTCAGCTGATGCACAATCGTTTTTAAACGGGTTTGCGGTGTAAGTGCAGCCCGTCTTACACCGTGCGGCACAGGCACTAGTACTGATGTCGTATACAGGGCTTTTGACATCTACAATGATAAAGTAGCTGGTTTTGCTAAATTCCTAAAAACTAATTGTTGTCGCTTCCAAGAAAAGGACGAAGATGACAATTTAATTGATTCTTACTTTGTAGTTAAGAGACACACTTTCTCTAACTACCAACATGAAGAAACAATTTATAATTTACTTAAGGATTGTCCAGCTGTTGTTAAACATGACTTCTTTAAGTTTAGAATAGACGGTGACATGGTACCACATATATCACGTCAACGTCTTACTAAATACACAATGGCAGACCTCGTCTATGCTTTAAGGCATTTTGATGAAGGTAATTGTGACACATTAAAAGAAATACTTGTCACATACAATTGTTGTGATGATGATTATTTCAATAAAAAGGACTGGTATGATTTTGTAGAAAACCCAGATATATTACGCGTATACGCCAACTTAGGTGAACGTGTACGCCAAGCTTTGTTAAAAACAGTACAATTCTGTGATGCCATGCGAAATGCTGGTATTGTTGGTGTACTGACATTAGATAATCAAGATCTCAATGGTAACTGGTATGATTTCGGTGATTTCATACAAACCACGCCAGGTAGTGGAGTTCCTGTTGTAGATTCTTATTATTCATTGTTAATGCCTATATTAACCTTGACCAGGGCTTTAACTGCAGAGTCACATGTTGACACTGACTTAACAAAGCCTTACATTAAGTGGGATTTGTTAAAATATGACTTCACGGAAGAGAGGTTAAAACTCTTTGACCGTTATTTTAAATATTGGGATCAGACATACCACCCAAATTGTGTTAACTGTTTGGATGACAGATGCATTCTGCATTGTGCAAACTTTAATGTTTTATTCTCTACAGTGTTCCCACCTACAAGTTTTGGACCACTAGTGAGAAAAATATTTGTTGATGGTGTTCCATTTGTAGTTTCAACTGGATACCACTTCAGAGAGCTAGGTGTTGTACATAATCAGGATGTAAACTTACATAGCTCTAGACTTAGTTTTAAGGAATTACTTGTGTATGCTGCTGACCCTGCTATGCACGCTGCTTCTGGTAATCTATTACTAGATAAACGCACTRCGTGCTTTTCAGTAGCTGCACTTACTAACAATGTTGCTTTTCAAACTGTCAAACCCGGTAATTTTAACAAAGACTTCTATGACTTTGCTGTGTCTAAGGGTTTCTTTAAGGAAGGAAGTTCTGTTGAATTAAAACACTTCTTCTTTGCTCAGGATGGTAATGCTGCTATCAGCGATTATGACTACTATCGTTATAATCTACCAACAATGTGTGATATCAGACAACTACTATTTGTAGTTGAAGTTGTTGATAAGTACTTTGATTGTTACGATGGTGGCTGTATTAATGCTAACCAAGTCATCGTCAACAACCTAGACAAATCAGCTGGTTTTCCATTTAATAAATGGGGTAAGGCTAGACTTTATTATGATTCAATGAGTTATGAGGATCAAGATGCACTTTTCGCATATACAAAACGTAATGTCATCCCTACTATAACTCAAATGAATCTTAAGTATGCCATTAGTGCAAAGAATAGAGCTCGCACCGTAGCTGGTGTCTCTATCTGTAGTACTATGACCAATAGACAGTTTCATCAAAAATTATTGAAATCAATAGCCGCCACTAGAGGAGCTACTGTAGTAATTGGAACAAGCAAATTCTATGGTGGTTGGCACAACATGTTAAAAACTGTTTATAGTGATGTAGAAAACCCTCACCTTATGGGTTGGGATTATCCTAAATGTGATAGAGCCATGCCTAACATGCTTAGAATTATGGCCTCACTTGTTCTTGCTCGCAAACATACAACGTGTTGTAGCTTGTCACACCGTTTCTATAGATTAGCTAATGAGTGTGCTCAAGTATTGAGTGAAATGGTCATGTGTGGCGGTTCACTATATGTTAAACCAGGTGGAACCTCATCAGGAGATGCCACAACTGCTTATGCTAATAGTGTTTTTAACATTTGTCAAGCTGTCACGGCCAATGTTAATGCACTTTTATCTACTGATGGTAACAAAATTGCCGATAAGTATGTCCGCAATTTACAACACAGACTTTATGAGTGTCTCTATAGAAATAGAGATGTTGACACAGACTTTGTGAATGAGTTTTACGCATATTTGCGTAAACATTTCTCAATGATGATACTCTCTGACGATGCTGTTGTGTGTTTCAATAGCACTTATGCATCTCAAGGTCTAGTGGCTAGCATAAAGAACTTTAAGTCAGTTCTTTATTATCAAAACAATGTTTTTATGTCTGAAGCAAAATGTTGGACTGAGACTGACCTTACTAAAGGACCTCATGAATTTTGCTCTCAACATACAATGCTAGTTAAACAGGGTGATGATTATGTGTACCTTCCTTACCCAGATCCATCAAGAATCCTAGGGGCCGGCTGTTTTGTAGATGATATCGTAAAAACAGATGGTACACTTATGATTGAACGGTTCGTGTCTTTAGCTATAGATGCTTACCCACTTACTAAACATCCTAATCAGGAGTATGCTGATGTCTTTCATTTGTACTTACAATACATAAGAAAGCTACATGATGAGTTAACAGGACACATGTTAGACATGTATTCTGTTATGCTTACTAATGATAACACTTCAAGGTATTGGGAACCTGAGTTTTATGAGGCTATGTACACACCGCATACAGTCTTACAGGCTGTTGGGGCTTGTGTTCTTTGCAATTCACAGACTTCATTAAGATGTGGTGCTTGCATACGTAGACCATTCTTATGTTGTAAATGCTGTTACGACCATGTCATATCAACATCACATAAATTAGTCTTGTCTGTTAATCCGTATGTTTGCAATGCTCCAGGTTGTGATGTCACAGATGTGACTCAACTTTACTTAGGAGGTATGAGCTATTATTGTAAATCACATAAACCACCCATTAGTTTTCCATTGTGTGCTAATGGACAAGTTTTTGGTTTATATAAAAATACATGTGTTGGTAGCGATAATGTTACTGACTTTAATGCAATTGCAACATGTGACTGGACAAATGCTGGTGATTACATTTTAGCTAACACCTGTACTGAAAGACTCAAGCTTTTTGCAGCAGAAACGCTCAAAGCTACTGAGGAGACATTTAAACTGTCTTATGGTATTGCTACTGTACGTGAAGTGCTGTCTGACAGAGAATTACATCTTTCATGGGAAGTTGGTAAACCTAGACCACCACTTAACCGAAATTATGTCTTTACTGGTTATCGTGTAACTAAAAACAGTAAAGTACAAATAGGAGAGTACACCTTTGAAAAAGGTGACTATGGTGATGCTGTTGTTTACCGAGGTACAACAACTTACAAATTAAATGTTGGTGATTATTTTGTGCTGACATCACATACAGTAATGCCATTAAGTGCACCTACACTAGTGCCACAAGAGCACTATGTTAGAATTACTGGCTTATACCCAACACTCAATATCTCAGATGAGTTTTCTAGCAATGTTGCAAATTATCAAAAGGTTGGTATGCAAAAGTATTCTACACTCCAGGGACCACCTGGTACTGGTAAGAGTCATTTTGCTATTGGCCTAGCTCTCTACTACCCTTCTGCTCGCATAGTGTATACAGCTTGCTCTCATGCCGCTGTTGATGCACTATGTGAGAAGGCATTAAAATATTTGCCTATAGATAAATGTAGTAGAATTATACCTGCACGTGCTCGTGTAGAGTGTTTTGATAAATTCAAAGTGAATTCAACATTAGAACAGTATGTCTTTTGTACTGTAAATGCATTGCCTGAGACGACAGCAGATATAGTTGTCTTTGATGAAATTTCAATGGCCACAAATTATGATTTGAGTGTTGTCAATGCCAGATTACGTGCTAAGCACTATGTGTACATTGGCGACCCTGCTCAATTACCTGCACCACGCACATTGCTAACTAAGGGCACACTAGAACCAGAATATTTCAATTCAGTGTGTAGACTTATGAAAACTATAGGTCCAGACATGTTCCTCGGAACTTGTCGGCGTTGTCCTGCTGAAATTGTTGACACTGTGAGTGCTTTGGTTTATGATAATAAGCTTAAAGCACATAAAGACAAATCAGCTCAATGCTTTAAAATGTTTTATAAGGGTGTTATCACGCATGATGTTTCATCTGCAATTAACAGGCCACAAATAGGCGTGGTAAGAGAATTCCTTACACGTAACCCTGCTTGGAGAAAAGCTGTCTTTATTTCACCTTATAATTCACAGAATGCTGTAGCCTCAAAGATTTTGGGACTACCAACTCAAACTGTTGATTCATCACAGGGCTCAGAATATGACTATGTCATATTCACTCAAACCACTGAAACAGCTCACTCTTGTAATGTAAACAGATTTAATGTTGCTATTACCAGAGCAAAAGTAGGCATACTTTGCATAATGTCTGATAGAGACCTTTATGACAAGTTGCAATTTACAAGTCTTGAAATTCCACGTAGGAATGTGGCAACTTTACAAGCTGAAAATGTAACAGGACTCTTTAAAGATTGTAGTAAGGTAATCACTGGGTTACATCCTACACAGGCACCTACACACCTCAGTGTTGACACTAAATTCAAAACTGAAGGTTTATGTGTTGACATACCTGGCATACCTAAGGACATGACCTATAGAAGACTCATCTCTATGATGGGTTTTAAAATGAATTATCAAGTTAATGGTTACCCTAACATGTTTATCACCCGCGAAGAAGCTATAAGACATGTACGTGCATGGATTGGCTTCGATGTCGAGGGGTGTCATGCTACTAGAGAAGCTGTTGGTACCAATTTACCTTTACAGCTAGGTTTTTCTACAGGTGTTAACCTAGTTGCTGTACCTACAGGTTATGTTGATACACCTAATAATACAGATTTTTCCAGAGTTAGTGCTAAACCACCGCCTGGAGATCAATTTAAACACCTCATACCACTTATGTACAAAGGACTTCCTTGGAATGTAGTGCGTATAAAGATTGTACAAATGTTAAGTGACACACTTAAAAATCTCTCTGACAGAGTCGTATTTGTCTTATGGGCACATGGCTTTGAGTTGACATCTATGAAGTATTTTGTGAAAATAGGACCTGAGCGCACCTGTTGTCTATGTGATAGACGTGCCACATGCTTTTCCACTGCTTCAGACACTTATGCCTGTTGGCATCATTCTATTGGATTTGATTACGTYTATAATCCGTTTATGATTGATGTTCAACAATGGGGTTTTACAGGTAACCTACAAAGCAACCATGATCTGTATTGTCAAGTCCATGGTAATGCACATGTAGCTAGTTGTGATGCAATCATGACTAGGTGTCTAGCTGTCCACGAGTGCTTTGTTAAGCGTGTTGACTGGACTATTGAATATCCTATAATTGGTGATGAACTGAAGATTAATGCGGCTTGTAGAAAGGTTCAACACATGGTTGTTAAAGCTGCATTATTAGCAGACAAATTCCCAGTTCTTCACGACATTGGTAACCCTAAAGCTATTAAGTGTGTACCTCAAGCTGATGTAGAATGGAAGTTCTATGATGCACAGCCTTGTAGTGACAAAGCTTATAAAATAGAAGAATTATTCTATTCTTATGCCACACATTCTGACAAATTCACAGATGGTGTATGCCTATTTTGGAATTGCAATGTCGATAGATATCCTGCTAATTCCATTGTTTGTAGATTTGACACTAGAGTGCTATCTAACCTTAACTTGCCTGGTTGTGATGGTGGCAGTTTGTATGTAAATAAACATGCATTCCACACACCAGCTTTTGATAAAAGTGCTTTTGTTAATTTAAAACAATTACCATTTTTCTATTACTCTGACAGTCCATGTGAGTCTCATGGAAAACAAGTAGTGTCAGATATAGATTATGTACCACTAAAGTCTGCTACGTGTATAACACGTTGCAATTTAGGTGGTGCTGTCTGTAGACATCATGCTAATGAGTACAGATTGTATCTCGATGCTTATAACATGATGATCTCAGCTGGCTTTAGCTTGTGGGTTTACAAACAATTTGATACTTATAACCTCTGGAACACTTTTACAAGACTTCAGAGTTTAGAAAATGTGGCTTTTAATGTTGTAAATAAGGGACACTTTGATGGACAACAGGGTGAAGTACCAGTTTCTATCATTAATAACACTGTTTACACAAAAGTTGATGGTGTTGATGTAGAATTGTTTGAAAATAAAACAACATTACCTGTTAATGTAGCATTTGAGCTTTGGGCTAAGCGCAACATTAAACCAGTACCAGAGGTGAAAATACTCAATAATTTGGGTGTGGACATTGCTGCTAATACTGTGATCTGGGACTACAAAAGAGATGCTCCAGCACATATATCTACTATTGGTGTTTGTTCTATGACTGACATAGCCAAGAAACCAACTGAAACGATTTGTGCACCACTCACTGTCTTTTTTGATGGTAGAGTTGATGGTCAAGTAGACTTATTTAGAAATGCCCGTAATGGTGTTCTTATTACAGAAGGTAGTGTTAAAGGTTTACAACCATCTGTAGGTCCCAAACAAGCTAGTCTTAATGGAGTCACATTAATTGGAGAAGCCGTAAAAACACAGTTCAATTATTATAAGAAAGTTGATGGTGTTGTCCAACAATTACCTGAAACTTACTTTACTCAGAGTAGAAATTTACAAGAATTTAAACCCAGGAGTCAAATGGAAATTGATTTCTTAGAATTAGCTATGGATGAATTCATTGAACGGTATAAATTAGAAGGCTATGCCTTCGAACATATCGTTTATGGAGATTTTAGTCATAGTCAGTTAGGTGGTTTACATCTACTGATTGGACTAGCTAAACGTTTTAAGGAATCACCTTTTGAATTAGAAGATTTTATTCCTATGGACAGTACAGTTAAAAACTATTTCATAACAGATGCGCAAACAGGTTCATCTAAGTGTGTGTGTTCTGTTATTGATTTATTACTTGATGATTTTGTTGAAATAATAAAATCCCAAGATTTATCTGTAGTTTCTAAGGTTGTCAAAGTGACTATTGACTATACAGAAATTTCATTTATGCTTTGGTGTAAAGATGGCCATGTAGAAACATTTTACCCAAAATTACAATCTAGTCAAGCGTGGCAACCGGGTGTTGCTATGCCTAATCTTTACAAAATGCAAAGAATGCTATTAGAAAAGTGTGACCTTCAAAATTATGGTGATAGTGCAACATTACCTAAAGGCATAATGATGAATGTCGCAAAATATACTCAACTGTGTCAATATTTAAACACATTAACATTAGCTGTACCCTATAATATGAGAGTTATACATTTTGGTGCTGGTTCTGATAAAGGAGTTGCACCAGGTACAGCTGTTTTAAGACAGTGGTTGCCTACGGGTACGCTGCTTGTCGATTCAGATCTTAATGACTTTGTCTCTGATGCAGATTCAACTTTGATTGGTGATTGTGYAACTGTACATACAGCTAATAAATGGGATCTCATTATTAGTGATATGTACGACCCTAAGACTAAAAATGTTACAAWAGAAAATGACTCTAAAGAGGGTTTTTTCACTTACATTTGTGGGTTTATACAACAAAAGCTAGCTCTTGGAGGTTCCGTGGCTATAAAGATAACAGAACATTCTTGGAATGCTGATCTTTATAAGCTCATGGGACACTTCGCATGGTGGACAGCCTTTGTTACTAATGTGAATGCGTCATCATCTGAAGCATTTTTAATTGGATGTAATTATCTTGGCAAACCACGCGAACAAATAGATGGTTATGTCATGCATGCAAATTACATATTTTGGAGGAATACAAATCCAATTCAGTTGTCTTCCTATTCTTTATTTGACATGAGTAAATTTCCCCTTAAATTAAGGGGTACTGCTGTTATGTCTTTAAAAGAAGGTCAAATCAATGATATGATTTTATCTCTTCTTAGTAAAGGTAGACTTATAATTAGAGAAAACAACAGAGTTGTTATTTCTAGTGATGTTCTTGTTAACAACTAAACGAACAATGTTTGTTTTTCTTGTTTTATTGCCACTAGTCTCTAGTCAGTGTGTTAATCTTACAACCAGAACTCAATTACCCCCTGCATACACTAATTCTTTCACACGTGGTGTTTATTACCCTGACAAAGTTTTCAGATCCTCAGTTTTACATTCAACTCAGGACTTGTTCTTACCTTTCTTTTCCAATGTTACTTGGTTCCATGCTATACATGTCTCTGGGACCAATGGTACTAAGAGGTTTGATAACCCTGTCCTACCATTTAATGATGGTGTTTATTTTGCTTCCACTGAGAAGTCTAACATAATAAGAGGCTGGATTTTTGGTACTACTTTAGATTCGAAGACCCAGTCCCTACTTATTGTTAATAACGCTACTAATGTTGTTATTAAAGTCTGTGAATTTCAATTTTGTAATGATCCATTTTTGGGTGTTTATTACCACAAAAACAACAAAAGTTGGATGGAAAGTGAGTTCAGAGTTTATTCTAGTGCGAATAATTGCACTTTTGAATATGTCTCTCAGCCTTTTCTTATGGACCTTGAAGGAAAACAGGGTAATTTCAAAAATCTTAGGGAATTTGTGTTTAAGAATATTGATGGTTATTTTAAAATATATTCTAAGCACACGCCTATTAATTTAGTGCGTGATCTCCCTCAGGGTTTTTCGGCTTTAGAACCATTGGTAGATTTGCCAATAGGTATTAACATCACTAGGTTTCAAACTTTACTTGCTTTACATAGAAGTTATTTGACTCCTGGTGATTCTTCTTCAGGTTGGACAGCTGGTGCTGCAGCTTATTATGTGGGTTATCTTCAACCTAGGACTTTTCTATTAAAATATAATGAAAATGGAACCATTACAGATGCTGTAGACTGTGCACTTGACCCTCTCTCAGAAACAAAGTGTACGTTGAAATCCTTCACTGTAGAAAAAGGAATCTATCAAACTTCTAACTTTAGAGTCCAACCAACAGAATCTATTGTTAGATTTCCTAATATTACAAACTTGTGCCCTTTTGGTGAAGTTTTTAACGCCACCAGATTTGCATCTGTTTATGCTTGGAACAGGAAGAGAATCAGCAACTGTGTTGCTGATTATTCTGTCCTATATAATTCCGCATCATTTTCCACTTTTAAGTGTTATGGAGTGTCTCCTACTAAATTAAATGATCTCTGCTTTACTAATGTCTATGCAGATTCATTTGTAATTAGAGGTGATGAAGTCAGACAAATCGCTCCAGGGCAAACTGGAAAGATTGCTGATTATAATTATAAATTACCAGATGATTTTACAGGCTGCGTTATAGCTTGGAATTCTAACAATCTTGATTCTAAGGTTGGTGGTAATTATAATTACCTGTATAGATTGTTTAGGAAGTCTAATCTCAAACCTTTTGAGAGAGATATTTCAACTGAAATCTATCAGGCCGGTAGCACACCTTGTAATGGTGTTGAAGGTTTTAATTGTTACTTTCCTTTACAATCATATGGTTTCCAACCCACTAATGGTGTTGGTTACCAACCATACAGAGTAGTAGTACTTTCTTTTGAACTTCTACATGCACCAGCAACTGTTTGTGGACCTAAAAAGTCTACTAATTTGGTTAAAAACAAATGTGTCAATTTCAACTTCAATGGTTTAACAGGCACAGGTGTTCTTACTGAGTCTAACAAAAAGTTTCTGCCTTTCCAACAATTTGGCAGAGACATTGCTGACACTACTGATGCTGTCCGTGATCCACAGACACTTGAGATTCTTGACATTACACCATGTTCTTTTGGTGGTGTCAGTGTTATAACACCAGGAACAAATACTTCTAACCAGGTTGCTGTTCTTTATCAGGATGTTAACTGCACAGAAGTCCCTGTTGCTATTCATGCAGATCAACTTACTCCTACTTGGCGTGTTTATTCTACAGGTTCTAATGTTTTTCAAACACGTGCAGGCTGTTTAATAGGGGCTGAACATGTCAACAACTCATATGAGTGTGACATACCCATTGGTGCAGGTATATGCGCTAGTTATCAGACTCAGACTAATTCTCCTCGGCGGGCACGTAGTGTAGCTAGTCAATCCATCATTGCCTACACTATGTCACTTGGTGCAGAAAATTCAGTTGCTTACTCTAATAACTCTATTGCCATACCCACAAATTTTACTATTAGTGTTACCACAGAAATTCTACCAGTGTCTATGACCAAGACATCAGTAGATTGTACAATGTACATTTGTGGTGATTCAACTGAATGCAGCAATCTTTTGTTGCAATATGGCAGTTTTTGTACACAATTAAACCGTGCTTTAACTGGAATAGCTGTTGAACAAGACAAAAACACCCAAGAAGTTTTTGCACAAGTCAAACAAATTTATAAAACACCACCAATTAAAGATTTTGGTGGTTTTAATTTTTCACAAATATTACCAGATCCATCAAAACCAAGCAAGAGGTCATTTATTGAAGATCTACTTTTCAACAAAGTGACACTTGCAGATGCTGGCTTCATCAAACAATATGGTGATTGCCTTGGTGATATTGCTGCTAGAGACCTCATTTGTGCACAAAAGTTTAACGGCCTTACTGTTTTGCCACCTTTGCTCACAGATGAAATGATTGCTCAATACACTTCTGCACTGTTAGCGGGTACAATCACTTCTGGTTGGACCTTTGGTGCAGGTGCTGCATTACAAATACCATTTGCTATGCAAATGGCTTATAGGTTTAATGGTATTGGAGTTACACAGAATGTTCTCTATGAGAACCAAAAATTGATTGCCAACCAATTTAATAGTGCTATTGGCAAAATTCAAGACTCACTTTCTTCCACAGCAAGTGCACTTGGAAAACTTCAAGATGTGGTCAACCAAAATGCACAAGCTTTAAACACGCTTGTTAAACAACTTAGCTCCAATTTTGGTGCAATTTCAAGTGTTTTAAATGATATCCTTTCACGTCTTGACNAAGTTGAGGCTGAAGTGCAAATTGATAGGTTGATCACAGGCAGACTTCAAAGTTTGCAGACATATGTGACTCAACAATTAATTAGAGCTGCAGAAATCAGAGCTTCTGCTAATCTTGCTGCTACTAAAATGTCAGAGTGTGTACTTGGACAATCAAAAAGAGTTGATTTTTGTGGAAAGGGCTATCATCTTATGTCCTTCCCTCAGTCAGCACCTCATGGTGTAGTCTTCTTGCATGTGACTTATGTCCCTGCACAAGAAAAGAACTTCACAACTGCTCCTGCCATTTGTCATGATGGAAAAGCACACTTTCCTCGTGAAGGTGTCTTTGTTTCAAATGGCACACACTGGTTTGTAACACAAAGGAATTTTTATGAACCACAAATCATTACTACAGACAACACATTTGTGTCTGGTAACTGTGATGTTGTAATAGGAATTGTCAACAACACAGTTTATGATCCTTTGCAACCTGAATTAGACTCATTCAAGGAGGAGTTAGATAAATATTTTAAGAATCATACATCACCAGATGTTGATTTAGGTGACATCTCTGGCATTAATGCTTCAGTTGTAAACATTCAAAAAGAAATTGACCGCCTCAATGAGGTTGCCAAGAATTTAAATGAATCTCTCATCGATCTCCAAGAACTTGGAAAGTATGAGCAGTATATAAAATGRCCATGGTACATTTGGCTAGGTTTTATAGCTGGCTTGATTGCCATAGTAATGGTGACAATTATGCTTTGCTGTATGACCAGTTGCTGTAGTTGTCTCAAGGGCTGTTGTTCTTGTGGATCCTGCTGCAAATTTGATGAAGACGACTCTGAGCCAGTGCTCAAAGGAGTCAAATTACATTACACATAAACGAACTTATGGATTTGTTTATGAGAATCTTCACAATTGGAACTGTAACTTTGAAGCAAGGTGAAATCAAGGATGCTACTCCTTCAGATTTTGTTCGCGCTACTGCAACGATACCGATACAAGCCTCACTCCCTTTCGGATGGCTTATTGTTGGCGTTGCACTTCTTGCTGTTTTTCAGAGCGCTTCCAAAATCATAACCCTCAAAAAGAGATGGCAACTAGCACTCTCCAAGGGTGTTCACTTTGTTTGCAACTTGCTGTTGTTGTTTGTAACAGTTTACTCACACCTTTTGCTCGTTGCTGCTGGCCTTGAAGCCCCTTTTCTCTATCTTTATGCTTTAGTCTACTTCTTGCAGAGTATAAACTTTGTAAGAATAATAATGAGGCTTTGGCTTTGCTGGAAATGCCGTTCCAAAAACCCATTACTTTATGATGCCAACTATTTTCTTTGCTGGCATACTAATTGTTACGACTATTGTATACCTTACAATAGTGTAACTTCTTCAATTGTCATTACTTCAGGTGATGGCACAACAAGTCCTATTTCTGAACATGACTACCAGATTGGTGGTTATACTGAAAAATGGGAATCTGGAGTAAAAGACTGTGTTGTATTACACAGTTACTTCACTTCAGACTATTACCAGCTGTACTCAACTCAATTGAGTACAGACACTGGTGTTGAACATGTTACCTTCTTCATCTACAATAAAATTGTTGATGAGCCTGAAGAACATGTCCAAATTCACACAATCGACGGTTCATCCGGAGTTGTTAATCCAGTAATGGAACCAATTTATGATGAACCGACGACGACTACTAGCGTGCCTTTGTAAGCACAAGCTGATGAGTACGAACTTATGTACTCATTCGTTTCGGAAGAGACAGGTACGTTAATAGTTAATAGCGTACTTCTTTTTCTTGCTTTCGTGGTATTCTTGCTAGTTACACTAGCCATCCTTACTGCGCTTCGATTGTGTGCGTACTGCTGCAATATTGTTAACGTGAGTCTTGTAAAACCTTCTTTTTACGTTTACTCTCGTGTTAAAAATCTGAATTCTTCTAGAGTTCCTGATCTTCTGGTCTAAACGAACTAAATATTATATTAGTTTTTCTGTTTGGAACTTTAATTTTAGCCATGGCAGATTCCAACGGTACTATTACCGTTGAAGAGCTTAAAAAGCTCCTTGAACAATGGAACCTAGTAATAGGTTTCCTATTCCTTACATGGATTTGTCTTCTACAATTTGCCTATGCCAACAGGAATAGGTTTTTGTATATAATTAAGTTAATTTTCCTCTGGCTGTTATGGCCAGTAACTTTAGCTTGTTTTGTGCTTGCTGCTGTTTACAGAATAAATTGGATCACCGGTGGAATTGCTATCGCAATGGCTTGTCTTGTAGGCTTGATGTGGCTCAGCTACTTCATTGCTTCTTTCAGACTGTTTGCGCGTACGCGTTCCATGTGGTCATTCAATCCAGAAACTAACATTCTTCTCAACGTGCCACTCCATGGCACTATTCTGACCAGACCGCTTCTAGAAAGTGAACTCGTAATCGGAGCTGTGATCCTTCGTGGACATCTTCGTATTGCTGGACACCATCTAGGACGCTGTGACATCAAGGACCTGCCTAAAGAAATCACTGTTGCTACATCACGAACGCTTTCTTATTA-----------------------------------CAAATTGGGAGCTTCGCAGCGTGTAGCAGGTGACTCAGGTTTTGCTGCATACAGTCGCTACAGGATTGGCAACTATAAATTAAACACAGACCATTCCAGTAGCAGTGACAATATTGCTTTGCTTGTACAGTAAGTGACAACAGATGTTTCATCTCGTTGACTTTCAGGTTACTATAGCAGAGATATTACTAATTATTATGAGGACTTTTAAAGTTTCCATTTGGAATCTTGATTACATCATAAACCTCATAATTAAAAATTTATCTAAGTCACTAACTGAGAATAAATATTCTCAATTAGATGAAGAGCAACCAATGGAGATTGATTAAACGAACATGAAAATTATTCTTTTCTTGGCACTGATAACACTCGCTACTTGTGAGCTTTATCACTACCAAGAGTGTGTTAGAGGTACAACAGTACTTTTAAAAGAACCTTGCTCTTCTGGAACAT----ACGAGGGCAATTCACCATTTCATCCTCTAGCTGATAACAAATTTGCACTGACTTGCTTTAGCACTCAATTTGCTTTTGCTTGTCCTGACGGCGTAAAACACGTCTATCAGTTACGTGCCAGATCAGTTTCACCTAAACTGTTCATCAGACAAGAGGAAGTTCAAGAACTTTACTCTCCAATTTTTCTTATTGTTGCGGCAATAGTGTTTATAACACTTTGCTTCACACTCAAAAGAAAGACAGAATGATTGAACTTTCATTAATTGACTTCTATTTGTGCTTTTTAGCCTTTCTGCTATTCCTTGTTTTAATTATGCTTATTATCTTTTGGTTCTCACTTGAACTGCAAGATCATAATGAAACTTGTCACGCCTAAACGAACATGAAATTTCTTGTTTTCTTAGGAATCATCACAACTGTAGCTGCATTTCACCAAGAATGTAGTTTACAGTCATGTACTCAACATCAACCATATGTAGTTGATGACCCGTGTCCTATTCACTTCTATTCTAAATGGTATATTAGAGTAGGAGCTAGAAAATCAGCACCTTTAATTGAATTGTGCGTGGATGAGGCTGGTTCTAAATCACCCATTCAGTACATCGATATCGGTAATTATACAGTTTCCTGTTTACCTTTTACAATTAATTGCCAGGAACCTAAATTGGGTAGTCTTGTAGTGCGTTGTTCGTTCTATGAAGACTTTTTAGAGTATCATGACGTTCGTGTTGTTTTAGATTTCATCTAAACGAACAAACTAAAATGTCTGATAATGGACCCCAAAATCAGCGAAATGCACTCCGCATTACGTTTGGTGGACCCTCAGATTCAACTGGCAGTAACCAGAATGGAGAACGCAGTGGGGCGCGATCAAAACAACGTCGGCCCCAAGGTTTACCCAATAATACTGCGTCTTGGTTCACCGCTCTCACTCAACATGGCAAGGAAGACCTTAAATTCCCTCGAGGACAAGGCGTTCCAATTAACACCAATAGCAGTCCAGATGACCAAATTGGCTACTACCGAAGAGCTACCAGACGAATTCGTGGTGGTGACGGTAAAATGAAAGATCTCAGTCCAAGATGGTATTTCTACTACCTAGGAACTGGGCCAGAAGCTGGACTTCCCTATGGTGCTAACAAAGACGGCATCATATGGGTTGCAACTGAGGGAGCCTTGAATACACCAAAAGATCACATTGGCACCCGCAATCCTGCTAACAATGCTGCAATCGTGCTACAACTTCCTCAAGGAACAACATTGCCAAAAGGCTTCTACGCAGAAGGGAGCAGAGGCGGCAGTCAAGCCTCTTCTCGTTCCTCATCACGTAGTCGCAACAGTTCAAGAAATTCAACTCCAGGCAGCAGTAGGGGAACTTCTCCTGCTAGAATGGCTGGCAATGGCGGTGATGCTGCTCTTGCTTTGCTGCTGCTTGACAGATTGAACCAGCTTGAGAGCAAAATGTCTGGTAAAGGCCAACAACAACAAGGCCAAACTGTCACTAAGAAATCTGCTGCTGAGGCTTCTAAGAAGCCTCGGCAAAAACGTACTGCCACTAAAGCATACAATGTAACACAAGCTTTCGGCAGACGTGGTCCAGAACAAACCCAAGGAAATTTTGGGGACCAGGAACTAATCAGACAAGGAACTGATTACAAACATTGGCCGCAAATTGCACAATTTGCCCCCAGCGCTTCAGCGTTCTTCGGAATGTCGCGCATTGGCATGGAAGTCACACCTTCGGGAACGTGGTTGACCTACACAGGTGCCATCAAATTGGATGACAAAGATCCAAATTTCAAAGATCAAGTCATTTTGCTGAATAAGCATATTGACGCATACAAAACATTCCCACCAACAGAGCCTAAAAAGGACAAAAAGAAGAAGGCTGATGAAACTCAAGCCTTACCGCAGAGACAGAAGAAACAGCAAACTGTGACTCTTCTTCCTGCTGCAGATTTGGATGATTTCTCCAAACAATTGCAACAATCCATGAGCAGTGCTGACTCAACTCAGGCCTAAACTCATGCAGACCACACAAGGCAGATGGGCTATATAAACGTTTTCGCTTTTCCGTTTACGATATATAGTCTACTCTTGTGCAGAATGAATTCTCGTAACTACATAGCACAAGTAGATGTAGTTAACTTTAATCTCACATAGCAATCTTTAATCAGTGTGT-----------------------------------------------------------------------------------------------------------------------------------------------------------------------------------------AACANTAGGGAGGACTTGAAAGAGCCACCACATTTTCACCGAGG-------------------------------------------------------------------------------------------------------------------------------CCACGCGGAGTAC--------------------------------------------------------------------------------------------------------------------------------------------------------------------------------------------------------------------------------------------------------------------------------------------------------------------------------------------------------------------------------------------------------------------------------
		</sequence>
		<sequence>
			<taxon idref="hCoV-19/Brunei/3/2020|EPI_ISL_435675|2020-03-11"/>
			--------------------------------------------------------------------------------------TTAAAGGTTTATAC-----------------------CTTCCCAGGTAACAAACCAACCAACTTTCGATCTCTTGTAGATCTGTTCTCTAAACGAACTTTAAAATCTGTGTGGCTGTCACTCGGCTGCATGCTTAGTGCACTCACGCAGTATAATTAATAACTAATTACTGTCGTTGACAGGACACGAGTAACTCGTCTATCTTCTGCAGGCTGCTTACGGTTTCGTCCGTGTTGCAGCCGATCATCAGCACATCTAGGTTTCGTCCGGGTGTGACCGAAAGGTAAGATGGAGAGCCTTGTCCCTGGTTTCAACGAGAAAACACACGTCCAACTCAGTTTGCCTGTTTTACAGGTTCGCGACGTGCTCGTACGTGGCTTTGGAGACTCCGTGGAGGAGGTCTTATCAGAGGCACGTCAACATCTTAAAGATGGCACTTGTGGCTTAGTAGAAGTTGAAAAAGGCGTTTTGCCTCAACTTGAACAGCCCTATGTGTTCATCAAACGTTCGGATGCTCGAACTGCACCTCATGGTCATGTTATGGTTGAGCTGGTAGCAGAACTCGAAGGCATTCAGTACGGTCGTAGTGGTGAGACACTTGGTGTCCTTGTCCCTCATGTGGGCGAAATACCAGTGGCTTACCGCAAGGTTCTTCTTCGTAAGAACGGTAATAAAGGAGCTGGTGGCCATAGTTACGGCGCCGATCTAAAGTCATTTGACTTAGGCGACGAGCTTGGCACTGATCCTTATGAAGATTTTCAAGAAAACTGGAACACTAAACATAGCAGTGGTGTTACCCGTGAACTCATGCGTGAGCTTAACGGAGGGGCATACACTCGCTATGTCGATAACAACTTCTGTGGCCCTGATGGCTACCCTCTTGAGTGCATTAAAGACCTTCTAGCACGTGCTGGTAAAGCTTCATGCACTTTGTCCGAACAACTGGACTTTATTGACACTAAGAGGGGTGTATACTGCTGCC-GTGAACATGAGCATGAAATTGCTTGGTACACGGAACGTTCTGAAAAGAGCTATGAATTGCAGACACCTTTTGAAATTAAATTGGCAAAGAAATTTGACACCTTCAATGGGGAATGTCCAAATTTTGTATTTCCCTTAAATTCCATAATCAAGACTATTCAACCAAGGGTTGAAAAGAAAAAGCTTGATGGCTTTATGGGTAGAATTCGATCTGTCTATCCAGTTGCGTCACCAAATGAATGCAACCAAATGTGCCTTTCAACTCTCATGAAGTGTGATCATTGTGGTGAAACTTCATGGCAGACGGGCGATTTTGTTAAAGCCACTTGCGAATTTTGTGGCACTGAGAATTTGACTAAAGAAGGTGCCACTACTTGTGGTTACTTACCCCAAAATGCTGTTGTTAAAATTTATTGTCCAGCATGTCACAATTCAGAAGTAGGACCTGAGCATAGTCTTGCCGAATACCATAATGAATCTGGCTTGAAAACCATTCTTCGTAAGGGTGGTCGCACTATTGCCTTTGGAGGCTGTGTGTTCTCTTATGTTGGTTGCCATAACAAGTGTGCCTATTGGGTTCCACGTGCTAGCGCTAACATAGGTTGTAACCATACAGGTGTTGTTGGAGAAGGTTCCGAAGGTCTTAATGACAACCTTCTTGAAATACTCCAAAAAGAGAAAGTCAACATCAATATTGTTGGTGACTTTAAACTTAATGAAGAGATCGCCATTATTTTGGCATCTTTTTCTGCTTCCACAAGTGCTTTTGTGGAAACTGTGAAAGGTTTGGATTATAAAGCATTCAAACAAATTGTTGAATCCTGTGGTAATTTTAAAGTTACAAAAGGAAAAGCTAAAAAAGGTGCCTGGAATATTGGTGAACAGAAATCAATACTGAGTCCTCTTTATGCATTTGCATCAGAGGCTGCTCGTGTTGTACGATCAATTTTCTCCCGCACTCTTGAAACTGCTCAAAATTCTGTGCGTGTTTTACAGAAGGCCGCTATAACAATACTAGATGGAATTTCACAGTATTCACTGAGACTCATTGATGCTATGATGTTCACATCTGATTTGGCTACTAACAATCTAGTTGTAATGGCCTACATTACAGGTGGTGTTGTTCAGTTGACTTCGCAGTGGCTAACTAACATCTTTGGCACTGTTTATGAAAAACTCAAACCCGTCCTTGATTGGCTTGAAGAGAAGTTTAAGGAAGGTGTAGAGTTTCTTAGAGACGGTTGGGAAATTGTTAAATTTATCTCAACCTGTGCTTGTGAAATTGTCGGTGGACAAATTGTCACCTGTGCAAAGGAAATTAAGGAGAGTGTTCAGACATTCTTTAAGCTTGTAAATAAATTTTTGGCTTTGTGTGCTGACTCTATCATTATTGGTGGAGCTAAACTTAAAGCCTTGAATTTAGGTGAAACATTTGTCACGCACTCAAAGGGATTGTACAGAAAGTGTGTTAAATCCAGAGAAGAAACTGGCCTACTCATGCCTCTAAAAGCCCCAAAAGAAATTATCTTCTTAGAGGGAGAAACACTTCCCACAGAAGTGTTAACAGAGGAAGTTGTCTTGAAAACTGGTGATTTACAACCATTAGAACAACCTACTAGTGAAGCTGTTGAAGCTCCATTGGTTGGTACACCAGTTTGTATTAACGGGCTTATGTTGCTCGAAATCAAAGACACAGAAAAGTACTGTGCCCTTGCACCTAATATGATGGTAACAAACAATACCTTCACACTCAAAGGCGGTGCACCAACAAAGGTTACTTTTGGTGATGACACTGTGATAGAAGTGCAAGGTTACAAGAGTGTGAATATCACTTTTGAACTTGATGAAAGGATTGATAAAGTACTTAATGAGAAGTGCTCTGCCTATACAGTTGAACTCGGTACAGAAGTAAATGAGTTCGCCTGTGTTGTGGCAGATACTGTCATAAAAACTTTGCAACCAGTATCTGAATTACTTACACCACTGGGCATTGATTTAGATGAGTGGAGTATGGCTACATACTACTTATTTGATGAGTCTGGTGAGTTTAAATTGGCTTCACATATGTATTGTTCTTTCTACCCTCCAGATGAGGATGAAGAAGAAGGTGATTGTGAAGAAGAAGAGTTTGAGCCATCAACTCAATATGAGTATGGTACTGAAGATGATTACCAAGGTAAACCTTTGGAATTTGGTGCCACTTCTGCTGCTCTTCAACCTGAAGAAGAGCAAGAAGAAGATTGGTTAGATGATGATAGTCAACAAACTGTTGGTCAACAAGACGGCAGTGAGGACAATCAGACAACTACTATTCAAACAATTGTTGAGGTTCAACCTCAATTAGAGATGGAACTTACACCAGTTGTTCAGACTATTGAAGTGAATAGTTTTAGTGGTTATTTAAAACTTACTGACAATGTATACATTAAAAATGCAGACATTGTGGAAGAAGCTAAAAAGGTAAAACCAACAGTGGTTGTTAATGCAGCCAATGTTTACCTTAAACATGGAGGAGGTGTTGCAGGAGCCTTAAATAAGGCTACTAACAATGCCATGCAAGTTGAATCTGATGATTACATAGCTACTAATGGACCACTTAAAGTGGGTGGTAGTTGTGTTTTAAGCGGACACAATCTTGCTAAACACTGTCTTCATGTTGTCGGCCCAAATGTTAACAAAGGTGAAGACATTCAACTTCTTAAGAGTGCTTATGAAAATTTTAATCAGCACGAAGTTCTACTTGCACCATTATTATCAGCTGGTATTTTTGGTGCTGACCCTATACATTCTTTAAGAGTTTGTGTAGATACTGTTCGCACAAATGTCTACTTAGCTGTCTTTGATAAAAATCTCTATGACAAACTTGTTTCAAGCTTTTTGGAAATGAAGAGTGAAAAGCAAGTTGAACAAAAGATCGCTGAGATTCCTAAAGAGGAAGTTAAGCCATTTATAACTGAAAGTAAACCTTCAGTTGAACAGA-GAAAACAAGATGATAAGAAAATCAAAGCTTGTGTTGAAGAAGTTACAACAACTCTGGAAGAAACTAAGTTCCTCACAGAAAACTTGTTACTTTATATTGACATTAATGGCAATCTTCATCCAGATTCTGCCACTCTTGTTAGTGACATTGACATCACTTTCTTAAAGAAAGATGCTCCATATATAGTGGGTGATGTTGTTCAAGAGGGTGTTTTAACTGCTGTGGTTATACCTACTAAAAAGGCTGGTGGCACTACTGAAATGCTAGCGAAAGCTTTGAGAAAAGTGCCAACAGACAATTATATAACCACTTACCCGGGTCAGGGTTTAAATGGTTACACTGTAGAGGAGGCAAAGACAGTGCTTAAAAAGTGTAAAAGTGCCTTTTACATTCTACCATCTATTATCTCTAATGAGAAGCAAGAAATTCTTGGAACTGTTTCTTGGAATTTGCGAGAAATGCTTGCACATGCAGAAGAAACACGCAAATTAATGCCTGTCTGTGTGGAAACTAAAGCCATAGTTTCAACTATACAGCGTAAATATAAGGGTATTAAAATACAAGAGGGTGTGGTTGATTATGGTGCTAGATTTTACTTTTACACCAGTAAAACAACTGTAGCGTCACTTATCAACACACTTAACGATCTAAATGAAACTCTTGTTACAATGCCACTTGGCTATGTAACACATGGCTTAAATTTGGAAGAAGCTGCTCGGTATATGAGATCTCTCAAAGTGCCAGCTACAGTTTCTGTTTCTTCACCTGATGCTGTTACAGCGTATAATGGTTATCTTACTTCTTCTTCTAAAACACCTGAAGAACATTTTATTGAAACCATCTCACTTGCTGGTTCCTATAAAGATTGGTCCTATTCTGGACAATCTACACAACTAGGTATAGAATTTCTTAAGAGAGGTGATAAAAGTGTATATTACACTAGTAATCCTACCACATTCCACCTAGATGGTGAAGTTATCACCTTTGACAATCTTAAGACACTTCTTTCTTTGAGAGAAGTGAGGACTATTAAGGTGTTTACAACAGTAGACAACATTAACCTCCACACGCAAGTTGTGGACATGTCAATGACATATGGACAACAGTTTGGTCCAACTTATTTGGATGGAGCTGATGTTACTAAAATAAAACCTCATAATTCACATGAAGGTAAAACATTTTATGTTTTACCTAATGATGACACTCTACGTGTTGAGGCTTTTGAGTACTACCACACAACTGATCCTAGTTTTCTGGGTAGGTACATGTCAGCATTAAATCACACTAAAAAGTGGAAATACCCACAAGTTAATGGTTTAACTTCTATTAAATGGGCAGATAACAACTGTTATCTTGCCACTGCATTGTTAACACTCCAACAAATAGAGTTGAAGTTTAATCCACCTGCTCTACAAGATGCTTATTACAGAGCAAGGGCTGGTGAAGCTGCTAACTTTTGTGCACTTATCTTAGCCTACTGTAATAAGACAGTAGGTGAGTTAGGTGATGTTAGAGAAACAATGAGTTACTTGTTTCAACATGCCAATTTAGATTCTTGCAAAAGAGTCTTGAACGTGGTGTGTAAAACTTGTGGACAACAGCAGACAACCCTTAAGGGTGTAGAAGCTGTTATGTACATGGGCACACTTTCTTATGAACAATTTAAGAAAGGTGTTCAGATACCTTGTACGTGTGGTAAACAAGCTACAAAATATCTAGTACAACAGGAGTCACCTTTTGTTATGATGTCAGCACCACCTGCTCAGTATGAACTTAAGCATGGTACATTTACTTGTGCTAGTGAGTACACTGGTAATTACCAGTGTGGTCACTATAAACATATAACTTCTAAAGAAACTTTGTATTGCATAGACGGTGCTTTACTTACAAAGTCCTCAGAATACAAAGGTCCTATTACGGATGTTTTCTACAAAGAAAACAGTTACACAACAACCATAAAACCAGTTACTTATAAATTGGATGGTGTTGTTTGTACAGAAATTGACCCTAAGTTGGACAATTATTATAAGAAAGACAATTCTTATTTCACAGAGCAACCAATTGATCTTGTACCAAACCAACCATATCCAAACGCAAGCTTCGATAATTTTAAGTTTGTATGTGATAATATCAAATTTGCTGATGATTTAAACCAGTTAACTGGTTATAAGAAACCTGCTTCAAGAGAGCTTAAAGTTACATTTTTCCCTGACTTAAATGGTGATGTGGTGGCTATTGATTATAAACACTACACACCCTCTTTTAAGAAAGGAGCTAAATTGTTACATAAACCTATTGTTTGGCATGTTAACAATGCAACTAATAAAGCCACGTATAAACCAAATACCTGGTGTATACGTTGTCTTTGGAGCAAAAAACCAGTTGAAACATCAAATTCGTTTGATGTACTGAAGTCAGAGGACGCGCAGGGAATGGATAATCTTGCCTGCGAAGATCTAAAACCAGTCTCTGAAGAAGTAGTGGAAAATCCTACCATACAGAAAGACGTTCTTGAGTGTAATGTGAAAACTACCGAAGTTGTAGGAGACATTATACTTAAACCAGCAAATAATAGTTTAAAAATTACAGAAGAGGTTGGCCACACAGATCTAATGGCTGCTTATGTAGACAATTCTAGTCTTACTATTAAGAAACCTAATGAATTATCTAGAGTATTAGGTTTGAAAACCCTTGCTACTCATGGTTTAGCTGCTGTTAATAGTGTCCCTTGGGATACTATAGCTAATTATGCTAAGCCTTTTCTTAACAAAGTTGTTAGTACAACTACTAACATAGTTACACGGTGTTTAAACCGTGTTTGTACTAATTATATGCCTTATTTCTTTACTTTATTGCTACAATTGTGTACTTTTACTAGAAGTACAAATTCTAGAATTAAAGCATCTATGCCGACTACTATAGCAAAGAATACTGTTAAGAGTGTCGGTAAATTTTGTCTAGAGGCTTCATTTAATTATTTGAAGTCACCTAATTTTTCTAAACTGATAAATATTATAATTTGGTTTTTACTATTAAGTG-TTTGCCTAGGTTCTTTAATCTACTCAACCGCTGCTTTAGGTGTTTTAATGTCTAATTTAGGCATGCCTTCTTACTGTACTGGTTACAGAGAAGGCTATTTGAACTCTACTAATGTCACTATTGCAACCTACTGTACTGGTTCTATACCTTGTAGTGTTTGTCTTAGTGGTTTAGATTCTTTAGACACCTATCCTTCTTTAGAAACTATACAAATTACCATTTCATCTTTTAAATGGGATTTAACTGCTTTTGGCTTAGTTGCAGAGTGGTTTTTGGCATATATTCTTTTCACTAGGTTTTTCTATGTACTTGGATTGGCTGCAATCATGCAATTGTTTTTCAGCTATTTTGCAGTACATTTTATTAGTAATTCTTGGCTTATGTGGTTAATAATTAATCTTGTACAAATGGCCCCGATTTCAGCTATGGTTAGAATGTACATCTTCTTTGCATCATTTTATTATGTATGGAAAAGTTATGTGCATGTTGTAGACGGTTGTAATTCATCAACTTGTATGATGTGTTACAAACGTAATAGAGCAACAAGAGTCGAATGTACAACTATTGTTAATGGTGTTAGAAGGTCCTTTTATGTCTATGCTAATGGAGGTAAAGGCTTTTGCAAACTACACAATTGGAATTGTGTTAATTGTGATACATTCTGTGCTGGTAGTACATTTATTAGTGATGAAGTTGCGAGAGACTTGTCACTACAGTTTAAAAGACCAATAAATCCTACTGACCAGTCTTCTTACATCGTTGATAGTGTTACAGTGAAGAATGGTTCCATCCATCTTTACTTTGATAAAGCTGGTCAAAAGACTTATGAAAGACATTCTCTCTCTCATTTTGTTAACTTAGACAACCTGAGAGCTAATAACACTAAAGGTTCATTGCCTATTAATGTTATAGTTTTTGATGGTAAATCAAAATGTGAAGAATCATCTGCAAAATCAGCGTCTGTTTACTACAGTCAGCTTATGTGTCAACCTATACTGTTACTAGATCAGGCATTAGTGTCTGATGTTGGTGATAGTGCGGAAGTTGCAGTTAAAATGTTTGATGCTTACGTTAATACGTTTTCATCAACTTTTAACGTACCAATGGAAAAACTCAAAACACTAGTTGCAACTGCAGAAGCTGAACTTGCAAAGAATGTGTCCTTAGACAATGTCTTATCTACTTTTATTTCAGCAGCTCGGCAAGGGTTTGTTGATTCAGATGTAGAAACTAAAGATGTTGTTGAATGTCTTAAATTGTCACATCAATCTGACATAGAAGTTACTGGCGATAGTTGTAATAACTATATGCTCACCTATAACAAAGTTGAAAACATGACACCCCGTGACCTTGGTGCTTGTATTGACTGTAGTGCGCGTCATATTAATGCGCAGGTAGCAAAAAGTCACAACATTGCTTTGATATGGAACGTTAAAGATTTCATGTCATTGTCTGAACAACTACGAAAACAAATACGTAGTGCTGCTAAAAAGAATAACTTACCTTTTAAGTTGACATGTGCAACTACTAGACAAGTTGTTAATGTTGTAACAACAAAGATAGCACTTAAGGGTGGTAAAATTGTTAATAATTGGTTGAAGCAGTTAATTAAAGTTACACTTGTGTTCCTTTTTGTTGCTGCTATTTTCTATTTAATAACACCTGTTCATGTCATGTCTAAACATACTGACTTTTCAAGTGAAATCATAGGATACAAGGCTATTGATGGTGGTGTCACTCGTGACATAGCATCTACAGATACTTGTTTTGCTAACAAACATGCTGATTTTGACACATGGTTTAGCCAGCGTGGTGGTAGTTATACTAATGACAAAGCTTGCCCATTGATTGCTGCAGTCATAACAAGAGAAGTGGGTTTTGTCGTGCCTGGTTTGCCTGGCACGATATTACGCACAACTAATGGTGACTTTTTGCATTTCTTACCTAGAGTTTTTAGTGCAGTTGGTAACATCTGTTACACACCATCAAAACTTATAGAGTACACTGACTTTGCAACATCAGCTTGTGTTTTGGCTGCTGAATGTACAATTTTTAAAGATGCTTCTGGTAAGCCAGTACCATATTGTTATGATACCAATGTACTAGAAGGTTCTGTTGCTTATGAAAGTTTACGCCCTGACACACGTTATGTGCTCATGGATGGCTCTATTATTCAATTTCCTAACACCTACCTTGAAGGTTCTGTTAGAGTGGTAACAACTTTTGATTCTGAGTACTGTAGGCACGGCACTTGTGAAAGATCAGAAGCTGGTGTTTGTGTATCTACTAGTGGTAGATGGGTACTTAACAATGATTATTACAGATCTTTACCAGGAGTTTTCTGTGGTGTAGATGCTGTAAATTTACTTACTAATATGTTTACACCACTAATTCAACCTATTGGTGCTTTGGACATATCAGCATCTATAGTAGCTGGTGGTATTGTAGCTATCGTAGTAACATGCCTTGCCTACTATTTTATGAGGTTTAGAAGAGCTTTTGGTGAATACAGTCATGTAGTTGCCTTTAATACTTTACTATTCCTTATGTCATTCACTGTACTCTGTTTAACACCAGTTTACTCATTCTTACCTGGTGTTTATTCTGTTATTTACTTGTACTTGACATTTTATCTTACTAATGATGTTTCTTTTTTAGCACATATTCAGTGGATGGTTATGTTCACACCTTTAGTACCTTTCTGGRTAACAATTGCTTATATCATTTGTATTTCCACAAAGCATTTCTATTGGTTCTTTAGTAATTACCTAAAGAGACGTGTAGTCTTTAATGGTGTTTCCTTTAGTACTTTTGAAGAAGCTGCGCTGTGCACCTTTTTGTTAAATAAAGAAATGTATCTAAAGTTGCGTAGTGATGTGCTATTACCTCTTACGCAATATAATAGATACTTAGCTCTTTATAATAAGTACAAGTATTTTAGTGGAGCAATGGATACAACTAGCTACAGAGAAGCTGCTTGTTGTCATCTCGCAAAGGCTCTCAATGACTTCAGTAACTCAGGTTCTGATGTTCTTTACCAACCACCACAAACCTCTATCACCTCAGCTGTTTTGCAGAGTGGTTTTAGAAAAATGGCATTCCCATCTGGTAAAGTTGAGGGTTGTATGGTACAAGTAACTTGTGGTACAACTACACTTAACGGTCTTTGGCTTGATGACGTAGTTTACTGTCCAAGACATGTGATCTGCACCTCTGAAGACATGCTTAACCCTAATTATGAAGATTTACTCATTCGTAAGTCTAATCATAATTTCTTGGTACAGGCTGGTAATGTTCAACTCAGGGTTATTGGACATTCTATGCAAAATTGTGTACTTAAGCTTAAGGTTGATACAGCCAATCCTAAGACACCTAAGTATAAGTTTGTTCGCATTCAACCAGGACAGACTTTTTCAGTGTTAGCTTGTTACAATGGTTCACCATCTGGTGTTTACCAATGTGCTATGAGGCCCAATTTCACTATTAAGGGTTCATTCCTTAATGGTTCATGTGGTAGTGTTGGTTTTAACATAGATTATGACTGTGTCTCTTTTTGTTACATGCACCATATGGAATTACCAACTGGAGTTCATGCTGGCACAGACTTAGAAGGTAACTTTTATGGACCTTTTGTTGACAGGCAAACAGCACAAGCAGCTGGTACGGACACAACTATTACAGTTAATGTTTTAGCTTGGTTGTACGCTGCTGTTATAAATGGAGACAGGTGGTTTCTCAATCGATTTACCACAACTCTTAATGACTTTAACCTTGTGGCTATGAAGTACAATTATGAACCTCTAACACAAGACCATGTTGACATACTAGGACCTCTTTCTGCTCAAACTGGAATTGCCGTTTTAGATATGTGTGCTTCATTAAAAGAATTACTGCAAAATGGTATGAATGGACGTACCATATTGGGTAGTGCTTTATTAGAAGATGAATTTACACCTTTTGATGTTGTTAGACAATGCTCAGGTGTTACTTTCCAAAGTGCAGTGAAAAGAACAATCAAGGGTACACACCACTGGTTGTTACTCACAATTTTGACTTCACTTTTAGTTTTAGTCCAGAGTACTCAATGGTCTTTGTTC---TTTTTTTTTTATGAAAATGCCTTTTTACCTTTTGCTATGGGTATTATTGCTATGTCTGCTTTTGCAATGATGTTTGTCAAACATAAGCATGCATTTCTCTGTTTGTTTTTGTTACCTTCTCTTGCCACTGTAGCTTATTTTAATATGGTCTATATGCCTGCTAGTTGGGTGATGCGTATTATGACATGGTTGGATATGGTTGATACTAGTTTGTCTGGTTTTAAGCTAAAAGACTGTGTTATGTATGCATCAGCTGTAGTGTTACTAATCCTTATGACAGCAAGAACTGTGTATGATGATGGTGCTAGGAGAGTGTGGACACTTATGAATGTCTTGACACTCGTTTATAAAGTTTATTATGGTAATGCTTTAGATCAAGCCATTTCCATGTGGGCTCTTATAATCTCTGTTACTTCTAACTACTCAGGTGTAGTTACAACTGTCATGTTTTTGGCCAGAGGTATTGTTTTTATGTGTGTTGAGTATTGCCCTATTTTCTTCATAACTGGTAATACACTTCAGTGTATAATGCTAGTTTATTGTTTCTTAGGCTATTTTTGTACTTGTTACTTTGGCCTCTTTTGTTTACTCAACCGCTACTTTAGACTGACTCTTGGTGTTTATGATTACTTAGTTTCTACACAGGAGTTTAGATATATGAATTCACAGGGACTACTCCCACCCAAGAATAGCATAGATGCCTTCAAACTCAACATTAAATTGTTGGGTGTTGGTGGCAAACCTTGTATCAAAGTAGCCACTGTACAGTCTAAAATGTCAGATGTAAAGTGCACATCAGTAGTCTTACTCTCAGTTTTGCAACAACTCAGAGTAGAATCATCATCTAAATTGTGGGCTCAATGTGTCCAGTTACACAATGACATTCTCTTAGCTAAAGATACTACTGAAGCCTTTGAAAAAATGGTTTCACTACTTTCTGTTTTGCTTTCCATGCAGGGTGCTGTAGACATAAACAAGCTTTGTGAAGAAATGCTGGACAACAGGGCAACCTTACAAGCTATAGCCTCAGAGTTTAGTTCCCTTCCATCATATGCAGCTTTTGCTACTGCTCAAGAAGCTTATGAGCAGGCTGTTGCTAATGGTGATTCTGAAGTTGTTCTTAAAAAGTTGAAGAAGTCTTTGAATGTGGCTAAATCTGAATTTGACCGTGATGCAGCCATGCAACGTAAGTTGGAAAAGATGGCTGATCAAGCTATGACCCAAATGTATAAACAGGCTAGATCTGAGGACAAGAGGGCAAAAGTTACTAGTGCTATGCAGACAATGCTTTTCACTATGCTTAGAAAGTTGGATAATGATGCACTCAACAACATTATCAACAATGCAAGAGATGGTTGTGTTCCCTTGAACATAATACCTCTTACAACAGCAGCCAAACTAATGGTTGTCATACCAGACTATAACACATATAAAAATACGTGTGATGGTACAACATTTACTTATGCATCAGCATTGTGGGAAATCCAACAGGTTGTAGATGCAGATAGTAAAATTGTTCAACTTAGTGAAATTAGTATGGACAATTCACCTAATTTAGCATGGCCTCTTATTGTAACAGCTTTAAGGGCCAATTCTGCTGTCAAATTACAGAATAATGAGCTTAGTCCTGTTGCACTACGACAGATGTCTTGTGCTGCCGGTACTACACAAACTGCTTGCACTGATGACAATGCGTTAGCTTACTACAACACAACAAAGGGAGGTAGGTTTGTACTTGCACTGTTATCCGATTTACAGGATTTGAAATGGGCTAGATTCCCTAAGAGTGATGGAACTGGTACTATCTATACAGAACTGGAACCACCTTGTAGGTTTGTTACAGACACACCTAAAGGTCCTAAAGTGAAGTATTTATACTTTATTAAAGGATTAAACAACCTAAATAGAGGTATGGTACTTGGTAGTTTAGCTGCCACAGTACGTCTACAAGCTGGTAATGCAACAGAAGTGCCTGCCAATTCAACTGTATTATCTTTCTGTGCTTTTGCTGTAGATGCTGCTAAAGCTTACAAAGATTATCTAGCTAGTGGGGGACAACCAATCACTAATTGTGTTAAGATGTTGTGTACACACACTGGTACTGGTCAGGCAATAACAGTTACACCGGAAGCCAATATGGATCAAGAATCCTTTGGTGGTGCATCGTGTTGTCTGTACTGCCGTTGCCACATAGATCATCCAAATCCTAAAGGATTTTGTGACTTAAAAGGTAAGTATGTACAAATACCTACAACTTGTGCTAATGACCCTGTGGGTTTTACACTTAAAAACACAGTCTGTACCGTCTGCGGTATGTGGAAAGGTTATGGCTGTAGTTGTGATCAACTCCGCGAACCCATGCTTCAGTCAGCTGATGCACAATCGTTTTTAAACGGGTTTGCGGTGTAAGTGCAGCCCGTCTTACACCGTGCGGCACAGGCACTAGTACTGATGTCGTATACAGGGCTTTTGACATCTACAATGATAAAGTAGCTGGTTTTGCTAAATTCCTAAAAACTAATTGTTGTCGCTTCCAAGAAAAGGACGAAGATGACAATTTAATTGATTCTTACTTTGTAGTTAAGAGACACACTTTCTCTAACTACCAACATGAAGAAACAATTTATAATTTACTTAAGGATTGTCCAGCTGTTGTTAAACATGACTTCTTTAAGTTTAGAATAGACGGTGACATGGTACCACATATATCACGTCAACGTCTTACTAAATACACAATGGCAGACCTCGTCTATGCTTTAAGGCATTTTGATGAAGGTAATTGTGACACATTAAAAGAAATACTTGTCACATACAATTGTTGTGATGATGATTATTTCAATAAAAAGGACTGGTATGATTTTGTAGAAAACCCAGATATATTACGCGTATACGCCAACTTAGGTGAACGTGTACGCCAAGCTTTGTTAAAAACAGTACAATTCTGTGATGCCATGCGAAATGCTGGTATTGTTGGTGTACTGACATTAGATAATCAAGATCTCAATGGTAACTGGTATGATTTCGGTGATTTCATACAAACCACGCCAGGTAGTGGAGTTCCTGTTGTAGATTCTTATTATTCATTGTTAATGCCTATATTAACCTTGACCAGGGCTTTAACTGCAGAGTCACATGTTGACACTGACTTAACAAAGCCTTACATTAAGTGGGATTTGTTAAAATATGACTTCACGGAAGAGAGGTTAAAACTCTTTGACCGTTATTTTAAATATTGGGATCAGACATACCACCCAAATTGTGTTAACTGTTTGGATGACAGATGCATTCTGCATTGTGCAAACTTTAATGTTTTATTCTCTACAGTGTTCCCACCTACAAGTTTTGGACCACTAGTGAGAAAAATATTTGTTGATGGTGTTCCATTTGTAGTTTCAACTGGATACCACTTCAGAGAGCTAGGTGTTGTACATAATCAGGATGTAAACTTACATAGCTCTAGACTTAGTTTTAAGGAATTACTTGTGTATGCTGCTGACCCTGCTATGCACGCTGCTTCTGGTAATCTATTACTAGATAAACGCACTACGTGCTTTTCAGTAGCTGCACTTACTAACAATGTTGCTTTTCAAACTGTCAAACCCGGTAATTTTAACAAAGACTTCTATGNCTTTGCTGTGTCTAAGGGTTTCTTTAAGGAAGGAAGTTCTGTTGAATTAAAACACTTCTTCTTTGCTCAGGATGGTAATGCTGCTATCAGCGATTATGACTACTATCGTTATAATCTACCAACAATGTGTGATATCAGACAACTACTATTTGTAGTTGAAGTTGTTGATAAGTACTTTGATTGTTACGATGGTGGCTGTATTAATGCTAACCAAGTCATCGTCAACAACCTAGACAAATCAGCTGGTTTTCCATTTAATAAATGGGGTAAGGCTAGACTTTATTATGATTCAATGAGTTATGAGGATCAAGATGCACTTTTCGCATATACAAAACGTAATGTCATCCCTACTATAACTCAAATGAATCTTAAGTATGCCATTAGTGCAAAGAATAGAGCTCGCACCGTAGCTGGTGTCTCTATCTGTAGTACTATGACCAATAGACAGTTTCATCAAAAATTATTGAAATCAATAGCCGCCACTAGAGGAGCTACTGTAGTAATTGGAACAAGCAAATTCTATGGTGGTTGGCACAACATGTTAAAAACTGTTTATAGTGATGTAGAAAACCCTCACCTTATGGGTTGGGATTATCCTAAATGTGATAGAGCCATGCCTAACATGCTTAGAATTATGGCCTCACTTGTTCTTGCTCGCAAACATACAACGTGTTGTAGCTTGTCACACCGTTTCTATAGATTAGCTAATGAGTGTGCTCAAGTATTGAGTGAAATGGTCATGTGTGGCGGTTCACTATATGTTAAACCAGGTGGAACCTCATCAGGAGATGCCACAACTGCTTATGCTAATAGTGTTTTTAACATTTGTCAAGCTGTCACGGCCAATGTTAATGCACTTTTATCTACTGATGGTAACAAAATTGCCGATAAGTATGTCCGCAATTTACAACACAGACTTTATGAGTGTCTCTATAGAAATAGAGATGTTGACACAGACTTTGTGAATGAGTTTTACGCATATTTGCGTAAACATTTCTCAATGATGATACTCTCTGACGATGCTGTTGTGTGTTTCAATAGCACTTATGCATCTCAAGGTCTAGTGGCTAGCATAAAGAACTTTAAGTCAGTTCTTTATTATCAAAACAATGTTTTTATGTCTGAAGCAAAATGTTGGACTGAGACTGACCTTACTAAAGGACCTCATGAATTTTGCTCTCAACATACAATGCTAGTTAAACAGGGTGATGATTATGTGTACCTTCCTTACCCAGATCCATCAAGAATCCTAGGGGCCGGCTGTTTTGTAGATGATATCGTAAAAACAGATGGTACACTTATGATTGAACGGTTCGTGTCTTTAGCTATAGATGCTTACCCACTTACTAAACATCCTAATCAGGAGTATGCTGATGTCTTTCATTTGTACTTACAATACATAAGAAAGCTACATGATGAGTTAACAGGACACATGTTAGACATGTATTCTGTTATGCTTACTAATGATAACACTTCAAGGTATTGGGAACCTGAGTTTTATGAGGCTATGTACACACCGCATACAGTCTTACAGGCTGTTGGGGCTTGTGTTCTTTGCAATTCACAGACTTCATTAAGATGTGGTGCTTGCATACGTAGACCATTCTTATGTTGTAAATGCTGTTACGACCATGTCATATCAACATCACATAAATTAGTCTTGTCTGTTAATCCGTATGTTTGCAATGCTCCAGGTTGTGATGTCACAGATGTGACTCAACTTTACTTAGGAGGTATGAGCTATTATTGTAAATCACATAAACCACCCATTAGTTTTCCATTGTGTGCTAATGGACAAGTTTTTGGTTTATATAAAAATACATGTGTTGGTAGCGATAATGTTACTGACTTTAATGCAATTGCAACATGTGACTGGACAAATGCTGGTGATTACATTTTAGCTAACACCTGTACTGAAAGACTCAAGCTTTTTGCAGCAGAAACGCTCAAAGCTACTGAGGAGACATTTAAACTGTCTTATGGTATTGCTACTGTACGTGAAGTGCTGTCTGACAGAGAATTACATCTTTCATGGGAAGTTGGTAAACCTAGACCACCACTTAACCGAAATTATGTCTTTACTGGTTATCGTGTAACTAAAAACAGTAAAGTACAAATAGGAGAGTACACCTTTGAAAAAGGTGACTATGGTGATGCTGTTGTTTACCGAGGTACAACAACTTACAAATTAAATGTTGGTGATTATTTTGTGCTGACATCACATACAGTAATGCCATTAAGTGCACCTACACTAGTGCCACAAGAGCACTATGTTAGAATTACTGGCTTATACCCAACACTCAATATCTCAGATGAGTTTTCTAGCAATGTTGCAAATTATCAAAAGGTTGGTATGCAAAAGTATTCTACACTCCAGGGACCACCTGGTACTGGTAAGAGTCATTTTGCTATTGGCCTAGCTCTCTACTACCCTTCTGCTCGCATAGTGTATACAGCTTGCTCTCATGCCGCTGTTGATGCACTATGTGAGAAGGCATTAAAATATTTGCCTATAGATAAATGTAGTAGAATTATACCTGCACGTGCTCGTGTAGAGTGTTTTGATAAATTCAAAGTGAATTCAACATTAGAACAGTATGTCTTTTGTACTGTAAATGCATTGCCTGAGACGACAGCAGATATAGTTGTCTTTGATGAAATTTCAATGGCCACAAATTATGATTTGAGTGTTGTCAATGCCAGATTACGTGCTAAGCACTATGTGTACATTGGCGACCCTGCTCAATTACCTGCACCACGCACATTGCTAACTAAGGGCACACTAGAACCAGAATATTTCAATTCAGTGTGTAGACTTATGAAAACTATAGGTCCAGACATGTTCCTCGGAACTTGTCGGCGTTGTCCTGCTGAAATTGTTGACACTGTGAGTGCTTTGGTTTATGATAATAAGCTTAAAGCACATAAAGACAAATCAGCTCAATGCTTTAAAATGTTTTATAAGGGTGTTATCACGCATGATGTTTCATCTGCAATTAACAGGCCACAAATAGGCGTGGTAAGAGAATTCCTTACACGTAACCCTGCTTGGAGAAAAGCTGTCTTTATTTCACCTTATAATTCACAGAATGCTGTAGCCTCAAAGATTTTGGGACTACCAACTCAAACTGTTGATTCATCACAGGGCTCAGAATATGACTATGTCATATTCACTCAAACCACTGAAACAGCTCACTCTTGTAATGTAAACAGATTTAATGTTGCTATTACCAGAGCAAAAGTAGGCATACTTTGCATAATGTCTGATAGAGACCTTTATGACAAGTTGCAATTTACAAGTCTTGAAATTCCACGTAGGAATGTGGCAACTTTACAAGCTGAAAATGTAACAGGACTCTTTAAAGATTGTAGTAAGGTAATCACTGGGTTACATCCTACACAGGCACCTACACACCTCAGTGTTGACACTAAATTCAAAACTGAAGGTTTATGTGTTGACATACCTGGCATACCTAAGGACATGACCTATAGAAGACTCATCTCTATGATGGGTTTTAAAATGAATTATCAAGTTAATGGTTACCCTAACATGTTTATCACCCGCGAAGAAGCTATAAGACATGTACGTGCATGGATTGGCTTCGATGTCGAGGGGTGTCATGCTACTAGAGAAGCTGTTGGTACCAATTTACCTTTACAGCTAGGTTTTTCTACAGGTGTTAACCTAGTTGCTGTACCTACAGGTTATGTTGATACACCTAATAATACAGATTTTTCCAGAGTTAGTGCTAAACCACCGCCTGGAGATCAATTTAAACACCTCATACCACTTATGTACAAAGGACTTCCTTGGAATGTAGTGCGTATAAAGATTGTACAAATGTTAAGTGACACACTTAAAAATCTCTCTGACAGAGTCGTATTTGTCTTATGGGCACATGGCTTTGAGTTGACATCTATGAAGTATTTTGTGAAAATAGGACCTGAGCGCACCTGTTGTCTATGTGATAGACGTGCCACATGCTTTTCCACTGCTTCAGACACTTATGCCTGTTGGCATCATTCTATTGGATTTGATTACGTCTATAATCCGTTTATGATTGATGTTCAACAATGGGGTTTTACAGGTAACCTACAAAGCAACCATGATCTGTATTGTCAAGTCCATGGTAATGCACATGTAGCTAGTTGTGATGCAATCATGACTAGGTGTCTAGCTGTCCACGAGTGCTTTGTTAAGCGTGTTGACTGGACTATTGAATATCCTATAATTGGTGATGAACTGAAGATTAATGCGGCTTGTAGAAAGGTTCAACACATGGTTGTTAAAGCTGCATTATTAGCAGACAAATTCCCAGTTCTTCACGACATTGGTAACCCTAAAGCTATTAAGTGTGTACCTCAAGCTGATGTAGAATGGAAGTTCTATGATGCACAGCCTTGTAGTGACAAAGCTTATAAAATAGAAGAATTATTCTATTCTTATGCCACACATTCTGACAAATTCACAGATGGTGTATGCCTATTTTGGAATTGCAATGTCGATAGATATCCTGCTAATTCCATTGTTTGTAGATTTGACACTAGAGTGCTATCTAACCTTAACTTGCCTGGTTGTGATGGTGGCAGTTTGTATGTAAATAAACATGCATTCCACACACCAGCTTTTGATAAAAGTGCTTTTGTTAATTTAAAACAATTACCATTTTTCTATTACTCTGACAGTCCATGTGAGTCTCATGGAAAACAAGTAGTGTCAGATATAGATTATGTACCACTAAAGTCTGCTACGTGTATAACACGTTGCAATTTAGGTGGTGCTGTCTGTAGACATCATGCTAATGAGTACAGATTGTATCTCGATGCTTATAACATGATGATCTCAGCTGGCTTTAGCTTGTGGGTTTACAAACAATTTGATACTTATAACCTCTGGAACACTTTTACAAGACTTCAGAGTTTAGAAAATGTGGCTTTTAATGTTGTAAATAAGGGACACTTTGATGGACAACAGGGTGAAGTACCAGTTTCTATCATTAATAACACTGTTTACACAAAAGTTGATGGTGTTGATGTAGAATTGTTTGAAAATAAAACAACATTACCTGTTAATGTAGCATTTGAGCTTTGGGCTAAGCGCAACATTAAACCAGTACCAGAGGTGAAAATACTCAATAATTTGGGTGTGGACATTGCTGCTAATACTGTGATCTGGGACTACAAAAGAGATGCTCCAGCACATATATCTACTATTGGTGTTTGTTCTATGACTGACATAGCCAAGAAACCAACTGAAACGATTTGTGCACCACTCACTGTCTTTTTTGATGGTAGAGTTGATGGTCAAGTAGACTTATTTAGAAATGCCCGTAATGGTGTTCTTATTACAGAAGGTAGTGTTAAAGGTTTACAACCATCTGTAGGTCCCAAACAAGCTAGTCTTAATGGAGTCACATTAATTGGAGAAGCCGTAAAAACACAGTTCAATTATTATAAGAAAGTTGATGGTGTTGTCCAACAATTACCTGAAACTTACTTTACTCAGAGTAGAAATTTACAAGAATTTAAACCCAGGAGTCAAATGGAAATTGATTTCTTAGAATTAGCTATGGATGAATTCATTGAACGGTATAAATTAGAAGGCTATGCCTTCGAACATATCGTTTATGGAGATTTTAGTCATAGTCAGTTAGGTGGTTTACATCTACTGATTGGACTAGCTAAACGTTTTAAGGAATCACCTTTTGAATTAGAAGATTTTATTCCTATGGACAGTACAGTTAAAAACTATTTCATAACAGATGCGCAAACAGGTTCATCTAAGTGTGTGTGTTCTGTTATTGATTTATTACTTGATGATTTTGTTGAAATAATAAAATCCCAAGATTTATCTGTAGTTTCTAAGGTTGTCAAAGTGACTATTGACTATACAGAAATTTCATTTATGCTTTGGTGTAAAGATGGCCATGTAGAAACATTTTACCCAAAATTACAATCTAGTCAAGCGTGGCAACCGGGTGTTGCTATGCCTAATCTTTACAAAATGCAAAGAATGCTATTAGAAAAGTGTGACCTTCAAAATTATGGTGATAGTGCAACATTACCTAAAGGCATAATGATGAATGTCGCAAAATATACTCAACTGTGTCAATATTTAAACACATTAACATTAGCTGTACCCTATAATATGAGAGTTATACATTTTGGTGCTGGTTCTGATAAAGGAGTTGCACCAGGTACAGCTGTTTTAAGACAGTGGTTGCCTACGGGTACGCTGCTTGTCGATTCAGATCTTAATGACTTTGTCTCTGATGCAGATTCAACTTTGATTGGTGATTGTGCAACTGTACATACAGCTAATAAATGGGATCTCATTATTAGTGATATGTACGACCCTAAGACTAAAAATGTTACAAAAGAAAATGACTCTAAAGAGGGTTTTTTCACTTACATTTGTGGGTTTATACAACAAAAGCTAGCTCTTGGAGGTTCCGTGGCTATAAAGATAACAGAACATTCTTGGAATGCTGATCTTTATAAGCTCATGGGACACTTCGCATGGTGGACAGCCTTTGTTACTAATGTGAATGCGTCATCATCTGAAGCATTTTTAATTGGATGTAATTATCTTGGCAAACCACGCGAACAAATAGATGGTTATGTCATGCATGCAAATTACATATTTTGGAGGAATACAAATCCAATTCAGTTGTCTTCCTATTCTTTATTTGACATGAGTAAATTTCCCCTTAAATTAAGGGGTACTGCTGTTATGTCTTTAAAAGAAGGTCAAATCAATGATATGATTTTATCTCTTCTTAGTAAAGGTAGACTTATAATTAGAGAAAACAACAGAGTTGTTATTTCTAGTGATGTTCTTGTTAACAACTAAACGAACAATGTTTGTTTTTCTTGTTTTATTGCCACTAGTCTCTAGTCAGTGTGTTAATCTTACAACCAGAACTCAATTACCCCCTGCATACACTAATTCTTTCACACGTGGTGTTTATTACCCTGACAAAGTTTTCAGATCCTCAGTTTTACATTCAACTCAGGACTTGTTCTTACCTTTCTTTTCCAATGTTACTTGGTTCCATGCTATACATGTCTCTGGGACCAATGGTACTAAGAGGTTTGATAACCCTGTCCTACCATTTAATGATGGTGTTTATTTTGCTTCCACTGAGAAGTCTAACATAATAAGAGGCTGGATTTTTGGTACTACTTTAGATTCGAAGACCCAGTCCCTACTTATTGTTAATAACGCTACTAATGTTGTTATTAAAGTCTGTGAATTTCAATTTTGTAATGATCCATTTTTGGGTGTTTATTACCACAAAAACAACAAAAGTTGGATGGAAAGTGAGTTCAGAGTTTATTCTAGTGCGAATAATTGCACTTTTGAATATGTCTCTCAGCCTTTTCTTATGGACCTTGAAGGAAAACAGGGTAATTTCAAAAATCTTAGGGAATTTGTGTTTAAGAATATTGATGGTTATTTTAAAATATATTCTAAGCACACGCCTATTAATTTAGTGCGTGATCTCCCTCAGGGTTTTTCGGCTTTAGAACCATTGGTAGATTTGCCAATAGGTATTAACATCACTAGGTTTCAAACTTTACTTGCTTTACATAGAAGTTATTTGACTCCTGGTGATTCTTCTTCAGGTTGGACAGCTGGTGCTGCAGCTTATTATGTGGGTTATCTTCAACCTAGGACTTTTCTATTAAAATATAATGAAAATGGAACCATTACAGATGCTGTAGACTGTGCACTTGACCCTCTCTCAGAAACAAAGTGTACGTTGAAATCCTTCACTGTAGAAAAAGGAATCTATCAAACTTCTAACTTTAGAGTCCAACCAACAGAATCTATTGTTAGATTTCCTAATATTACAAACTTGTGCCCTTTTGGTGAAGTTTTTAACGCCACCAGATTTGCATCTGTTTATGCTTGGAACAGGAAGAGAATCAGCAACTGTGTTGCTGATTATTCTGTCCTATATAATTCCGCATCATTTTCCACTTTTAAGTGTTATGGAGTGTCTCCTACTAAATTAAATGATCTCTGCTTTACTAATGTCTATGCAGATTCATTTGTAATTAGAGGTGATGAAGTCAGACAAATCGCTCCAGGGCAAACTGGAAAGATTGCTGATTATAATTATAAATTACCAGATGATTTTACAGGCTGCGTTATAGCTTGGAATTCTAACAATCTTGATTCTAAGGTTGGTGGTAATTATAATTACCTGTATAGATTGTTTAGGAAGTCTAATCTCAAACCTTTTGAGAGAGATATTTCAACTGAAATCTATCAGGCCGGTAGCACACCTTGTAATGGTGTTGAAGGTTTTAATTGTTACTTTCCTTTACAATCATATGGTTTCCAACCCACTAATGGTGTTGGTTACCAACCATACAGAGTAGTAGTACTTTCTTTTGAACTTCTACATGCACCAGCAACTGTTTGTGGACCTAAAAAGTCTACTAATTTGGTTAAAAACAAATGTGTCAATTTCAACTTCAATGGTTTAACAGGCACAGGTGTTCTTACTGAGTCTAACAAAAAGTTTCTGCCTTTCCAACAATTTGGCAGAGACATTGCTGACACTACTGATGCTGTCCGTGATCCACAGACACTTGAGATTCTTGACATTACACCATGTTCTTTTGGTGGTGTCAGTGTTATAACACCAGGAACAAATACTTCTAACCAGGTTGCTGTTCTTTATCAGGATGTTAACTGCACAGAAGTCCCTGTTGCTATTCATGCAGATCAACTTACTCCTACTTGGCGTGTTTATTCTACAGGTTCTAATGTTTTTCAAACACGTGCAGGCTGTTTAATAGGGGCTGAACATGTCAACAACTCATATGAGTGTGACATACCCATTGGTGCAGGTATATGCGCTAGTTATCAGACTCAGACTAATTCTCCTCGGCGGGCACGTAGTGTAGCTAGTCAATCCATCATTGCCTACACTATGTCACTTGGTGCAGAAAATTCAGTTGCTTACTCTAATAACTCTATTGCCATACCCACAAATTTTACTATTAGTGTTACCACAGAAATTCTACCAGTGTCTATGACCAAGACATCAGTAGATTGTACAATGTACATTTGTGGTGATTCAACTGAATGCAGCAATCTTTTGTTGCAATATGGCAGTTTTTGTACACAATTAAACCGTGCTTTAACTGGAATAGCTGTTGAACAAGACAAAAACACCCAAGAAGTTTTTGCACAAGTCAAACAAATTTATAAAACACCACCAATTAAAGATTTTGGTGGTTTTAATTTTTCACAAATATTACCAGATCCATCAAAACCAAGCAAGAGGTCATTTATTGAAGATCTACTTTTCAACAAAGTGACACTTGCAGATGCTGGCTTCATCAAACAATATGGTGATTGCCTTGGTGATATTGCTGCTAGAGACCTCATTTGTGCACAAAAGTTTAACGGCCTTACTGTTTTGCCACCTTTGCTCACAGATGAAATGATTGCTCAATACACTTCTGCACTGTTAGCGGGTACAATCACTTCTGGTTGGACCTTTGGTGCAGGTGCTGCATTACAAATACCATTTGCTATGCAAATGGCTTATAGGTTTAATGGTATTGGAGTTACACAGAATGTTCTCTATGAGAACCAAAAATTGATTGCCAACCAATTTAATAGTGCTATTGGCAAAATTCAAGACTCACTTTCTTCCACAGCAAGTGCACTTGGAAAACTTCAAGATGTGGTCAACCAAAATGCACAAGCTTTAAACACGCTTGTTAAACAACTTAGCTCCAATTTTGGTGCAATTTCAAGTGTTTTAAATGATATCCTTTCACGTCTTGACAAAGTTGAGGCTGAAGTGCAAATTGATAGGTTGATCACAGGCAGACTTCAAAGTTTGCAGACATATGTGACTCAACAATTAATTAGAGCTGCAGAAATCAGAGCTTCTGCTAATCTTGCTGCTACTAAAATGTCAGAGTGTGTACTTGGACAATCAAAAAGAGTTGATTTTTGTGGAAAGGGCTATCATCTTATGTCCTTCCCTCAGTCAGCACCTCATGGTGTAGTCTTCTTGCATGTGACTTATGTCCCTGCACAAGAAAAGAACTTCACAACTGCTCCTGCCATTTGTCATGATGGAAAAGCACACTTTCCTCGTGAAGGTGTCTTTGTTTCAAATGGCACACACTGGTTTGTAACACAAAGGAATTTTTATGAACCACAAATCATTACTACAGACAACACATTTGTGTCTGGTAACTGTGATGTTGTAATAGGAATTGTCAACAACACAGTTTATGATCCTTTGCAACCTGAATTAGACTCATTCAAGGAGGAGTTAGATAAATATTTTAAGAATCATACATCACCAGATGTTGATTTAGGTGACATCTCTGGCATTAATGCTTCAGTTGTAAACATTCAAAAAGAAATTGACCGCCTCAATGAGGTTGCCAAGAATTTAAATGAATCTCTCATCGATCTCCAAGAACTTGGAAAGTATGAGCAGTATATAAAATGGCCATGGTACATTTGGCTAGGTTTTATAGCTGGCTTGATTGCCATAGTAATGGTGACAATTATGCTTTGCTGTATGACCAGTTGCTGTAGTTGTCTCAAGGGCTGTTGTTCTTGTGGATCCTGCTGCAAATTTGATGAAGACGACTCTGAGCCAGTGCTCAAAGGAGTCAAATTACATTACACATAAACGAACTTATGGATTTGTTTATGAGAATCTTCACAATTGGAACTGTAACTTTGAAGCAAGGTGAAATCAAGGATGCTACTCCTTCAGATTTTGTTCGCGCTACTGCAACGATACCGATACAAGCCTCACTCCCTTTCGGATGGCTTATTGTTGGCGTTGCACTTCTTGCTGTTTTTCAGAGCGCTTCCAAAATCATAACCCTCAAAAAGAGATGGCAACTAGCACTCTCCAAGGGTGTTCACTTTGTTTGCAACTTGCTGTTGTTGTTTGTAACAGTTTACTCACACCTTTTGCTCGTTGCTGCTGGCCTTGAAGCCCCTTTTCTCTATCTTTATGCTTTAGTCTACTTCTTGCAGAGTATAAACTTTGTAAGAATAATAATGAGGCTTTGGCTTTGCTGGAAATGCCGTTCCAAAAACCCATTACTTTATGATGCCAACTATTTTCTTTGCTGGCATACTAATTGTTACGACTATTGTATACCTTACAATAGTGTAACTTCTTCAATTGTCATTACTTCAGGTGATGGCACAACAAGTCCTATTTCTGAACATGACTACCAGATTGGTGGTTATACTGAAAAATGGGAATCTGGAGTAAAAGACTGTGTTGTATTACACAGTTACTTCACTTCAGACTATTACCAGCTGTACTCAACTCAATTGAGTACAGACACTGGTGTTGAACATGTTACCTTCTTCATCTACAATAAAATTGTTGATGAGCCTGAAGAACATGTCCAAATTCACACAATCGACGGTTCATCCGGAGTTGTTAATCCAGTAATGGAACCAATTTATGATGAACCGACGACGACTACTAGCGTGCCTTTGTAAGCACAAGCTGATGAGTACGAACTTATGTACTCATTCGTTTCGGAAGAGACAGGTACGTTAATAGTTAATAGCGTACTTCTTTTTCTTGCTTTCGTGGTATTCTTGCTAGTTACACTAGCCATCCTTACTGCGCTTCGATTGTGTGCGTACTGCTGCAATATTGTTAACGTGAGTCTTGTAAAACCTTCTTTTTACGTTTACTCTCGTGTTAAAAATCTGAATTCTTCTAGAGTTCCTGATCTTCTGGTCTAAACGAACTAAATATTATATTAGTTTTTCTGTTTGGAACTTTAATTTTAGCCATGGCAGATTCCAACGGTACTATTACCGTTGAAGAGCTTAAAAAGCTCCTTGAACAATGGAACCTAGTAATAGGTTTCCTATTCCTTACATGGATTTGTCTTCTACAATTTGCCTATGCCAACAGGAATAGGTTTTTGTATATAATTAAGTTAATTTTCCTCTGGCTGTTATGGCCAGTAACTTTAGCTTGTTTTGTGCTTGCTGCTGTTTACAGAATAAATTGGATCACCGGTGGAATTGCTATCGCAATGGCTTGTCTTGTAGGCTTGATGTGGCTCAGCTACTTCATTGCTTCTTTCAGACTGTTTGCGCGTACGCGTTCCATGTGGTCATTCAATCCAGAAACTAACATTCTTCTCAACGTGCCACTCCATGGCACTATTCTGACCAGACCGCTTCTAGAAAGTGAACTCGTAATCGGAGCTGTGATCCTTCGTGGACATCTTCGTATTGCTGGACACCATCTAGGACGCTGTGACATCAAGGACCTGCCTAAAGAAATCACTGTTGCTACATCACGAACGCTTTCTTATTA-----------------------------------CAAATTGGGAGCTTCGCAGCGTGTAGCAGGTGACTCAGGTTTTGCTGCATACAGTCGCTACAGGATTGGCAACTATAAATTAAACACAGACCATTCCAGTAGCAGTGACAATATTGCTTTGCTTGTACAGTAAGTGACAACAGATGTTTCATCTCGTTGACTTTCAGGTTACTATAGCAGAGATATTACTAATTATTATGAGGACTTTTAAAGTTTCCATTTGGAATCTTGATTACATCATAAACCTCATAATTAAAAATTTATCTAAGTCACTAACTGAGAATAAATATTCTCAATTAGATGAAGAGCAACCAATGGAGATTGATTAAACGAACATGAAAATTATTCTTTTCTTGGCACTGATAACACTCGCTACTTGTGAGCTTTATCACTACCAAGAGTGTGTTAGAGGTACAACAGTACTTTTAAAAGAACCTTGCTCTTCTGGAACAT----ACGAGGGCAATTCACCATTTCATCCTCTAGCTGATAACAAATTTGCACTGACTTGCTTTAGCACTCAATTTGCTTTTGCTTGTCCTGACGGCGTAAAACACGTCTATCAGTTACGTGCCAGATCAGTTTCACCTAAACTGTTCATCAGACAAGAGGAAGTTCAAGAACTTTACTCTCCAATTTTTCTTATTGTTGCGGCAATAGTGTTTATAACACTTTGCTTCACACTCAAAAGAAAGACAGAATGATTGAACTTTCATTAATTGACTTCTATTTGTGCTTTTTAGCCTTTCTGCTATTCCTTGTTTTAATTATGCTTATTATCTTTTGGTTCTCACTTGAACTGCAAGATCATAATGAAACTTGTCACGCCTAAACGAACATGAAATTTCTTGTTTTCTTAGGAATCATCACAACTGTAGCTGCATTTCACCAAGAATGTAGTTTACAGTCATGTACTCAACATCAACCATATGTAGTTGATGACCCGTGTCCTATTCACTTCTATTCTAAATGGTATATTAGAGTAGGAGCTAGAAAATCAGCACCTTTAATTGAATTGTGCGTGGATGAGGCTGGTTCTAAATCACCCATTCAGTACATCGATATCGGTAATTATACAGTTTCCTGTTTACCTTTTACAATTAATTGCCAGGAACCTAAATTGGGTAGTCTTGTAGTGCGTTGTTCGTTCTATGAAGACTTTTTAGAGTATCATGACGTTCGTGTTGTTTTAGATTTCATCTAAACGAACAAACTAAAATGTCTGATAATGGACCCCAAAATCAGCGAAATGCACTCCGCATTACGTTTGGTGGACCCTCAGATTCAACTGGCAGTAACCAGAATGGAGAACGCAGTGGGGCGCGATCAAAACAACGTCGGCCCCAAGGTTTACCCAATAATACTGCGTCTTGGTTCACCGCTCTCACTCAACATGGCAAGGAAGACCTTAAATTCCCTCGAGGACAAGGCGTTCCAATTAACACCAATAGCAGTCCAGATGACCAAATTGGCTACTACCGAAGAGCTACCAGACGAATTCGTGGTGGTGACGGTAAAATGAAAGATCTCAGTCCAAGATGGTATTTCTACTACCTAGGAACTGGGCCAGAAGCTGGACTTCCCTATGGTGCTAACAAAGACGGCATCATATGGGTTGCAACTGAGGGAGCCTTGAATACACCAAAAGATCACATTGGCACCCGCAATCCTGCTAACAATGCTGCAATCGTGCTACAACTTCCTCAAGGAACAACATTGCCAAAAGGCTTCTACGCAGAAGGGAGCAGAGGCGGCAGTCAAGCCTCTTCTCGTTCCTCATCACGTAGTCGCAACAGTTCAAGAAATTCAACTCCAGGCAGCAGTAGGGGAACTTCTCCTGCTAGAATGGCTGGCAATGGCGGTGATGCTGCTCTTGCTTTGCTGCTGCTTGACAGATTGAACCAGCTTGAGAGCAAAATGTCTGGTAAAGGCCAACAACAACAAGGCCAAACTGTCACTAAGAAATCTGCTGCTGAGGCTTCTAAGAAGCCTCGGCAAAAACGTACTGCCACTAAAGCATACAATGTAACACAAGCTTTCGGCAGACGTGGTCCAGAACAAACCCAAGGAAATTTTGGGGACCAGGAACTAATCAGACAAGGAACTGATTACAAACATTGGCCGCAAATTGCACAATTTGCCCCCAGCGCTTCAGCGTTCTTCGGAATGTCGCGCATTGGCATGGAAGTCACACCTTCGGGAACGTGGTTGACCTACACAGGTGCCATCAAATTGGATGACAAAGATCCAAATTTCAAAGATCAAGTCATTTTGCTGAATAAGCATATTGACGCATACAAAACATTCCCACCAACAGAGCCTAAAAAGGACAAAAAGAAGAAGGCTGATGAAACTCAAGCCTTACCGCAGAGACAGAAGAAACAGCAAACTGTGACTCTTCTTCCTGCTGCAGATTTGGATGATTTCTCCAAACAATTGCAACAATCCATGAGCAGTGCTGACTCAACTCAGGCCTAAACTCATGCAGACCACACAAGGCAGATGGGCTATATAAACGTTTTCGCTTTTCCGTTTACGATATATAGTCTACTCTTGTGCAGAATGAATTCTCGTAACTACATAGCACAAGTAGATGTAGTTAACTTTAATCTCACATAGCAATCTTTAATCAGTGTGT-----------------------------------------------------------------------------------------------------------------------------------------------------------------------------------------AACATTAGGGAGGACTTGAAAGAGCCACCACATTTTCACCGAGG-------------------------------------------------------------------------------------------------------------------------------CCACGCGGAGTACGATCGAGTGTACAGTGAACAA-----------------------------------------------------------------------------------TGCTAGGGAGAGCTGCCT------------------------------------------------------------------------------------ATATGGAAGAGCCCTAATGTGTAAAATTAATTTTAGTAGTGCTATCCCC-----------------------------------------------------------------------------------------------------------------------------------------------------------------
		</sequence>
		<sequence>
			<taxon idref="hCoV-19/Brunei/4/2020|EPI_ISL_435676|2020-03-21"/>
			-----------------------------------------------------------------------------------------AAGGTTTATAC-----------------------CTTCCCAGGTAACAAACCAACCAACTTTCGATCTCTTGTAGATCTGTTCTCTAAACGAACTTTAAAATCTGTGTGGCTGTCACTCGGCTGCATGCTTAGTGCACTCACGCAGTATAATTAATAACTAATTACTGTCGTTGACAGGACACGAGTAACTCGTCTATCTTCTGCAGGCTGCTTACGGTTTCGTCCGTGTTGCAGCCGATCATCAGCACATCTAGGTTTCGTCCGGGTGTGACCGAAAGGTAAGATGGAGAGCCTTGTCCCTGGTTTCAACGAGAAAACACACGTCCAACTCAGTTTGCCTGTTTTACAGGTTCGCGACGTGCTCGTACGTGGCTTTGGAGACTCCGTGGAGGAGGTCTTATCAGAGGCACGTCAACATCTTAAAGATGGCACTTGTGGCTTAGTAGAAGTTGAAAAAGGCGTTTTGCCTCAACTTGAACAGCCCTATGTGTTCATCAAACGTTCGGATGCTCGAACTGCACCTCATGGTCATGTTATGGTTGAGCTGGTAGCAGAACTCGAAGGCATTCAGTACGGTCGTAGTGGTGAGACACTTGGTGTCCTTGTCCCTCATGTGGGCGAAATACCAGTGGCTTACCGCAAGGTTCTTCTTCGTAAGAACGGTAATAAAGGAGCTGGTGGCCATAGTTACGGCGCCGATCTAAAGTCATTTGACTTAGGCGACGAGCTTGGCACTGATCCTTATGAAGATTTTCAAGAAAACTGGAACACTAAACATAGCAGTGGTGTTACCCGTGAACTCATGCGTGAGCTTAACGGAGGGGCATACACTCGCTATGTCGATAACAACTTCTGTGGCCCTGATGGCTACCCTCTTGAGTGCATTAAAGACCTTCTAGCACGTGCTGGTAAAGCTTCATGCACTTTGTCCGAACAACTGGACTTTATTGACACTAAGAGGGGTGTATACTGCTGCC-GTGAACATGAGCATGAAATTGCTTGGTACACGGAACGTTCTGAAAAGAGCTATGAATTGCAGACACCTTTTGAAATTAAATTGGCAAAGAAATTTGACACCTTCAATGGGGAATGTCCAAATTTTGTATTTCCCTTAAATTCCATAATCAAGACTATTCAACCAAGGGTTGAAAAGAAAAAGCTTGATGGCTTTATGGGTAGAATTCGATCTGTCTATCCAGTTGCGTCACCAAATGAATGCAACCAAATGTGCCTTTCAACTCTCATGAAGTGTGATCATTGTGGTGAAACTTCATGGCAGACGGGCGATTTTGTTAAAGCCACTTGCGAATTTTGTGGCACTGAGAATTTGACTAAAGAAGGTGCCACTACTTGTGGTTACTTACCCCAAAATGCTGTTGTTAAAATTTATTGTCCAGCATGTCACAATTCAGAAGTAGGACCTGAGCATAGTCTTGCCGAATACCATAATGAATCTGGCTTGAAAACCATTCTTCGTAAGGGTGGTCGCACTATTGCCTTTGGAGGCTGTGTGTTCTCTTATGTTGGTTGCCATAACAAGTGTGCCTATTGGGTTCCACGTGCTAGCGCTAACATAGGTTGTAACCATACAGGTGTTGTTGGAGAAGGTTCCGAAGGTCTTAATGACAACCTTCTTGAAATACTCCAAAAAGAGAAAGTCAACATCAATATTGTTGGTGACTTTAAACTTAATGAAGAGATCGCCATTATTTTGGCATCTTTTTCTGCTTCCACAAGTGCTTTTGTGGAAACTGTGAAAGGTTTGGATTATAAAGCATTCAAACAAATTGTTGAATCCTGTGGTAATTTTAAAGTTACAAAAGGAAAAGCTAAAAAAGGTGCCTGGAATATTGGTGAACAGAAATCAATACTGAGTCCTCTTTATGCATTTGCATCAGAGGCTGCTCGTGTTGTACGATCAATTTTCTCCCGCACTCTTGAAACTGCTCAAAATTCTGTGCGTGTTTTACAGAAGGCCGCTATAACAATACTAGATGGAATTTCACAGTATTCACTGAGACTCATTGATGCTATGATGTTCACATCTGATTTGGCTACTAACAATCTAGTTGTAATGGCCTACATTACAGGTGGTGTTGTTCAGTTGACTTCGCAGTGGCTAACTAACATCTTTGGCACTGTTTATGAAAAACTCAAACCCGTCCTTGATTGGCTTGAAGAGAAGTTTAAGGAAGGTGTAGAGTTTCTTAGAGACGGTTGGGAAATTGTTAAATTTATCTCAACCTGTGCTTGTGAAATTGTCGGTGGACAAATTGTCACCTGTGCAAAGGAAATTAAGGAGAGTGTTCAGACATTCTTTAAGCTTGTAAATAAATTTTTGGCTTTGTGTGCTGACTCTATCATTATTGGTGGAGCTAAACTTAAAGCCTTGAATTTAGGTGAAACATTTGTCACGCACTCAAAGGGATTGTACAGAAAGTGTGTTAAATCCAGAGAAGAAACTGGCCTACTCATGCCTCTAAAAGCCCCAAAAGAAATTATCTTCTTAGAGGGAGAAACACTTCCCACAGAAGTGTTAACAGAGGAAGTTGTCTTGAAAACTGGTGATTTACAACCATTAGAACAACCTACTAGTGAAGCTGTTGAAGCTCCATTGGTTGGTACACCAGTTTGTATTAACGGGCTTATGTTGCTCGAAATCAAAGACACAGAAAAGTACTGTGCCCTTGCACCTAATATGATGGTAACAAACAATACCTTCACACTCAAAGGCGGTGCACCAACAAAGGTTACTTTTGGTGATGACACTGTGATAGAAGTGCAAGGTTACAAGAGTGTGAATATCACTTTTGAACTTGATGAAAGGATTGATAAAGTACTTAATGAGAAGTGCTCTGCCTATACAGTTGAACTCGGTACAGAAGTAAATGAGTTCGCCTGTGTTGTGGCAGATGCTGTCATAAAAACTTTGCAACCAGTATCTGAATTACTTACACCACTGGGCATTGATTTAGATGAGTGGAGTATGGCTACATACTACTTATTTGATGAGTCTGGTGAGTTTAAATTGGCTTCACATATGTATTGTTCTTTCTACCCTCCAGATGAGGATGAAGAAGAAGGTGATTGTGAAGAAGAAGAGTTTGAGCCATCAACTCAATATGAGTATGGTACTGAAGATGATTACCAAGGTAAACCTTTGGAATTTGGTGCCACTTCTGCTGCTCTTCAACCTGAAGAAGAGCAAGAAGAAGATTGGTTAGATGATGATAGTCAACAAACTGTTGGTCAACAAGACGGCAGTGAGGACAATCAGACAACTACTATTCAAACAATTGTTGAGGTTCAACCTCAATTAGAGATGGAACTTACACCAGTTGTTCAGACTATTGAAGTGAATAGTTTTAGTGGTTATTTAAAACTTACTGACAATGTATACATTAAAAATGCAGACATTGTGGAAGAAGCTAAAAAGGTAAAACCAACAGTGGTTGTTAATGCAGCCAATGTTTACCTTAAACATGGAGGAGGTGTTGCAGGAGCCTTAAATAAGGCTACTAACAATGCCATGCAAGTTGAATCTGATGATTACATAGCTACTAATGGACCACTTAAAGTGGGTGGTAGTTGTGTTTTAAGCGGACACAATCTTGCTAAACACTGTCTTCATGTTGTCGGCCCAAATGTTAACAAAGGTGAAGACATTCAACTTCTTAAGAGTGCTTATGAAAATTTTAATCAGCACGAAGTTCTACTTGCACCATTATTATCAGCTGGTATTTTTGGTGCTGACCCTATACATTCTTTAAGAGTTTGTGTAGATACTGTTCGCACAAATGTCTACTTAGCTGTCTTTGATAAAAATCTCTATGACAAACTTGTTTCAAGCTTTTTGGAAATGAAGAGTGAAAAGCAAGTTGAACAAAAGATCGCTGAGATTCCTAAAGAGGAAGTTAAGCCATTTATAACTGAAAGTAAACCTTCAGTTGAACAGA-GAAAACAAGATGATAAGAAAATCAAAGCTTGTGTTGAAGAAGTTACAACAACTCTGGAAGAAACTAAGTTCCTCACAGAAAACTTGTTACTTTATATTGACATTAATGGCAATCTTCATCCAGATTCTGCCACTCTTGTTAGTGACATTGACATCACTTTCTTAAAGAAAGATGCTCCATATATAGTGGGTGATGTTGTTCAAGAGGGTGTTTTAACTGCTGTGGTTATACCTACTAAAAAGGCTGGTGGCACTACTGAAATGCTAGCGAAAGCTTTGAGAAAAGTGCCAACAGACAATTATATAACCACTTACCCGGGTCAGGGTTTAAATGGTTACACTGTAGAGGAGGCAAAGACAGTGCTTAAAAAGTGTAAAAGTGCCTTTTACATTCTACCATCTATTATCTCTAATGAGAAGCAAGAAATTCTTGGAACTGTTTCTTGGAATTTGCGAGAAATGCTTGCACATGCAGAAGAAACACGCAAATTAATGCCTGTCTGTGTGGAAACTAAAGCCATAGTTTCAACTATACAGCGTAAATATAAGGGTATTAAAATACAAGAGGGTGTGGTTGATTATGGTGCTAGATTTTACTTTTACACCAGTAAAACAACTGTAGCGTCACTTATCAACACACTTAACGATCTAAATGAAACTCTTGTTACAATGCCACTTGGCTATGTAACACATGGCTTAAATTTGGAAGAAGCTGCTCGGTATATGAGATCTCTCAAAGTGCCAGCTACAGTTTCTGTTTCTTCACCTGATGCTGTTACAGCGTATAATGGTTATCTTACTTCTTCTTCTAAAACACCTGAAGAACATTTTATTGAAACCATCTCACTTGCTGGTTCCTATAAAGATTGGTCCTATTCTGGACAATCTACACAACTAGGTATAGAATTTCTTAAGAGAGGTGATAAAAGTGTATATTACACTAGTAATCCTACCACATTCCACCTAGATGGTGAAGTTATCACCTTTGACAATCTTAAGACACTTCTTTCTTTGAGAGAAGTGAGGACTATTAAGGTGTTTACAACAGTAGACAACATTAACCTCCACACGCAAGTTGTGGACATGTCAATGACATATGGACAACAGTTTGGTCCAACTTATTTGGATGGAGCTGATGTTACTAAAATAAAACCTCATAATTCACATGAAGGTAAAACATTTTATGTTTTACCTAATGATGACACTCTACGTGTTGAGGCTTTTGAGTACTACCACACAACTGATCCTAGTTTTCTGGGTAGGTACATGTCAGCATTAAATCACACTAAAAAGTGGAAATACCCACAAGTTAATGGTTTAACTTCTATTAAATGGGCAGATAACAACTGTTATCTTGCCACTGCATTGTTAACACTCCAACAAATAGAGTTGAAGTTTAATCCACCTGCTCTACAAGATGCTTATTACAGAGCAAGGGCTGGTGAAGCTGCTAACTTTTGTGCACTTATCTTAGCCTACTGTAATAAGACAGTAGGTGAGTTAGGTGATGTTAGAGAAACAATGAGTTACTTGTTTCAACATGCCAATTTAGATTCTTGCAAAAGAGTCTTGAACGTGGTGTGTAAAACTTGTGGACAACAGCAGACAACCCTTAAGGGTGTAGAAGCTGTTATGTACATGGGCACACTTTCTTATGAACAATTTAAGAAAGGTGTTCAGATACCTTGTACGTGTGGTAAACAAGCTACAAAATATCTAGTACAACAGGAGTCACCTTTTGTTATGATGTCAGCACCACCTGCTCAGTATGAACTTAAGCATGGTACATTTACTTGTGCTAGTGAGTACACTGGTAATTACCAGTGTGGTCACTATAAACATATAACTTCTAAAGAAACTTTGTATTGCATAGACGGTGCTTTACTTACAAAGTCCTCAGAATACAAAGGTCCTATTACGGATGTTTTCTACAAAGAAAACAGTTACACAACAACCATAAAACCAGTTACTTATAAATTGGATGGTGTTGTTTGTACAGAAATTGACCCTAAGTTGGACAATTATTATAAGAAAGACAATTCTTATTTCACAGAGCAACCAATTGATCTTGTACCAAACCAACCATATCCAAACGCAAGCTTCGATAATTTTAAGTTTGTATGTGATAATATCAAATTTGCTGATGATTTAAACCAGTTAACTGGTTATAAGAAACCTGCTTCAAGAGAGCTTAAAGTTACATTTTTCCCTGACTTAAATGGTGATGTGGTGGCTATTGATTATAAACACTACACACCCTCTTTTAAGAAAGGAGCTAAATTGTTACATAAACCTATTGTTTGGCATGTTAACAATGCAACTAATAAAGCCACGTATAAACCAAATACCTGGTGTATACGTTGTCTTTGGAGCAAAAAACCAGTTGAAACATCAAATTCGTTTGATGTACTGAAGTCAGAGGACGCGCAGGGAATGGATAATCTTGCCTGCGAAGATCTAAAACCAGTCTCTGAAGAAGTAGTGGAAAATCCTACCATACAGAAAGACGTTCTTGAGTGTAATGTGAAAACTACCGAAGTTGTAGGAGACATTATACTTAAACCAGCAAATAATAGTTTAAAAATTACAGAAGAGGTTGGCCACACAGATCTAATGGCTGCTTATGTAGACAATTCTAGTCTTACTATTAAGAAACCTAATGAATTATCTAGAGTATTAGGTTTGAAAACCCTTGCTACTCATGGTTTAGCTGCTGTTAATAGTGTCCCTTGGGATACTATAGCTAATTATGCTAAGCCTTTTCTTAACAAAGTTGTTAGTACAACTACTAACATAGTTACACGGTGTTTAAACCGTGTTTGTACTAATTATATGCCTTATTTCTTTACTTTATTGCTACAATTGTGTACTTTTACTAGAAGTACAAATTCTAGAATTAAAGCATCTATGCCGACTACTATAGCAAAGAATACTGTTAAGAGTGTCGGTAAATTTTGTCTAGAGGCTTCATTTAATTATTTGAAGTCACCTAATTTTTCTAAACTGATAAATATTATAATTTGGTTTTTACTATTAAGTG-TTTGCCTAGGTTCTTTAATCTACTCAACCGCTGCTTTAGGTGTTTTAATGTCTAATTTAGGCATGCCTTCTTACTGTACTGGTTACAGAGAAGGCTATTTGAACTCTACTAATGTCACTATTGCAACCTACTGTACTGGTTCTATACCTTGTAGTGTTTGTCTTAGTGGTTTAGATTCTTTAGACACCTATCCTTCTTTAGAAACTATACAAATTACCATTTCATCTTTTAAATGGGATTTAACTGCTTTTGGCTTAGTTGCAGAGTGGTTTTTGGCATATATTCTTTTCACTAGGTTTTTCTATGTACTTGGATTGGCTGCAATCATGCAATTGTTTTTCAGCTATTTTGCAGTACATTTTATTAGTAATTCTTGGCTTATGTGGTTAATAATTAATCTTGTACAAATGGCCCCGATTTCAGCTATGGTTAGAATGTACATCTTCTTTGCATCATTTTATTATGTATGGAAAAGTTATGTGCATGTTGTAGACGGTTGTAATTCATCAACTTGTATGATGTGTTACAAACGTAATAGAGCAACAAGAGTCGAATGTACAACTATTGTTAATGGTGTTAGAAGGTCCTTTTATGTCTATGCTAATGGAGGTAAAGGCTTTTGCAAACTACACAATTGGAATTGCGTTAATTGTGATACATTCTGTGCTGGTAGTACATTTATTAGTGATGAAGTTGCGAGAGACTTGTCACTACAGTTTAAAAGACCAATAAATCCTACTGACCAGTCTTCTTACATCGTTGATAGTGTTACAGTGAAGAATGGTTCCATCCATCTTTACTTTGATAAAGCTGGTCAAAAGACTTATGAAAGACATTCTCTCTCTCATTTTGTTAACTTAGACAACCTGAGAGCTAATAACACTAAAGGTTCATTGCCTATTAATGTTATAGTTTTTGATGGTAAATCAAAATGTGAAGAATCATCTGCAAAATCAGCGTCTGTTTACTACAGTCAGCTTATGTGTCAACCTATACTGTTACTAGATCAGGCATTAGTGTCTGATGTTGGTGATAGTGCGGAAGTTGCAGTTAAAATGTTTGATGCTTACGTTAATACGTTTTCATCAACTTTTAACGTACCAATGGAAAAACTCAAAACACTAGTTGCAACTGCAGAAGCTGAACTTGCAAAGAATGTGTCCTTAGACAATGTCTTATCTACTTTTATTTCAGCAGCTCGGCAAGGGTTTGTTGATTCAGATGTAGAAACTAAAGATGTTGTTGAATGTCTTAAATTGTCACATCAATCTGACATAGAAGTTACTGGCGATAGTTGTAATAACTATATGCTCACCTATAACAAAGTTGAAAACATGACACCCCGTGACCTTGGTGCTTGTATTGACTGTAGTGCGCGTCATATTAATGCGCAGGTAGCAAAAAGTCACAACATTGCTTTGATATGGAACGTTAAAGATTTCATGTCATTGTCTGAACAACTACGAAAACAAATACGTAGTGCTGCTAAAAAGAATAACTTACCTTTTAAGTTGACATGTGCAACTACTAGACAAGTTGTTAATGTTGTAACAACAAAGATAGCACTTAAGGGTGGTAAAATTGTTAATAATTGGTTGAAGCAGTTAATTAAAGTTACACTTGTGTTCCTTTTTGTTGCTGCTATTTTCTATTTAATAACACCTGTTCATGTCATGTCTAAACATACTGACTTTTCAAGTGAAATCATAGGATACAAGGCTATTGATGGTGGTGTCACTCGTGACATAGCATCTACAGATACTTGTTTTGCTAACAAACATGCTGATTTTGACACATGGTTTAGCCAGCGTGGTGGTAGTTATACTAATGACAAAGCTTGCCCATTGATTGCTGCAGTCATAACAAGAGAAGTGGGTTTTGTCGTGCCTGGTTTGCCTGGCACGATATTACGCACAACTAATGGTGACTTTTTGCATTTCTTACCTAGAGTTTTTAGTGCAGTTGGTAACATCTGTTACACACCATCAAAACTTATAGAGTACACTGACTTTGCAACATCAGCTTGTGTTTTGGCTGCTGAATGTACAATTTTTAAAGATGCTTCTGGTAAGCCAGTACCATATTGTTATGATACCAATGTACTAGAAGGTTCTGTTGCTTATGAAAGTTTACGCCCTGACACACGTTATGTGCTCATGGATGGCTCTATTATTCAATTTCCTAACACCTACCTTGAAGGTTCTGTTAGAGTGGTAACAACTTTTGATTCTGAGTACTGTAGGCACGGCACTTGTGAAAGATCAGAAGCTGGTGTTTGTGTATCTACTAGTGGTAGATGGGTACTTAACAATGATTATTACAGATCTTTACCAGGAGTTTTCTGTGGTGTAGATGCTGTAAATTTACTTACTAATATGTTTACACCACTAATTCAACCTATTGGTGCTTTGGACATATCAGCATCTATAGTAGCTGGTGGTATTGTAGCTATCGTAGTAACATGCCTTGCCTACTATTTTATGAGGTTTAGAAGAGCTTTTGGTGAATACAGTCATGTAGTTGCCTTTAATACTTTACTATTCCTTATGTCATTCACTGTACTCTGTTTAACACCAGTTTACTCATTCTTACCTGGTGTTTATTCTGTTATTTACTTGTACTTGACATTTTATCTTACTAATGATGTTTCTTTTTTAGCACATATTCAGTGGATGGTTATGTTCACACCTTTAGTACCTTTCTGGATAACAATTGCTTATATCATTTGTATTTCCACAAAGCATTTCTATTGGTTCTTTAGTAATTACCTAAAGAGACGTGTAGTCTTTAATGGTGTTTCCTTTAGTACTTTTGAAGAAGCTGCGCTGTGCACCTTTTTGTTAAATAAAGAAATGTATCTAAAGTTGCGTAGTGATGTGCTATTACCTCTTACGCAATATAATAGATACTTAGCTCTTTATAATAAGTACAAGTATTTTAGTGGAGCAATGGATACAACTAGCTACAGAGAAGCTGCTTGTTGTCATCTCGCAAAGGCTCTCAATGACTTCAGTAACTCAGGTTCTGATGTTCTTTACCAACCACCACAAACCTCTATCACCTCAGCTGTTTTGCAGAGTGGTTTTAGAAAAATGGCATTCCCATCTGGTAAAGTTGAGGGTTGTATGGTACAAGTAACTTGTGGTACAACTACACTTAACGGTCTTTGGCTTGATGACGTAGTTTACTGTCCAAGACATGTGATCTGCACCTCTGAAGACATGCTTAACCCTAATTATGAAGATTTACTCATTCGTAAGTCTAATCATAATTTCTTGGTACAGGCTGGTAATGTTCAACTCAGGGTTATTGGACATTCTATGCAAAATTGTGTACTTAAGCTTAAGGTTGATACAGCCAATCCTAAGACACCTAAGTATAAGTTTGTTCGCATTCAACCAGGACAGACTTTTTCAGTGTTAGCTTGTTACAATGGTTCACCATCTGGTGTTTACCAATGTGCTATGAGGCCCAATTTCACTATTAAGGGTTCATTCCTTAATGGTTCATGTGGTAGTGTTGGTTTTAACATAGATTATGACTGTGTCTCTTTTTGTTACATGCACCATATGGAATTACCAACTGGAGTTCATGCTGGCACAGACTTAGAAGGTAACTTTTATGGACCTTTTGTTGACAGGCAAACAGCACAAGCAGCTGGTACGGACACAACTATTACAGTTAATGTTTTAGCTTGGTTGTACGCTGCTGTTATAAATGGAGACAGGTGGTTTCTCAATCGATTTACCACAACTCTTAATGACTTTAACCTTGTGGCTATGAAGTACAATTATGAACCTCTAACACAAGACCATGTTGACATACTAGGACCTCTTTCTGCTCAAACTGGAATTGCCGTTTTAGATATGTGTGCTTCATTAAAAGAATTACTGCAAAATGGTATGAATGGACGTACCATATTGGGTAGTGCTTTATTAGAAGATGAATTTACACCTTTTGATGTTGTTAGACAATGCTCAGGTGTTACTTTCCAAAGTGCAGTGAAAAGAACAATCAAGGGTACACACCACTGGTTGTTACTCACAATTTTGACTTCACTTTTAGTTTTAGTCCAGAGTACTCAATGGTCTTTGTTC---TTTTTTTTTTATGAAAATGCCTTTTTACCTTTTGCTATGGGTATTATTGCTATGTCTGCTTTTGCAATGATGTTTGTCAAACATAAGCATGCATTTCTCTGTTTGTTTTTGTTACCTTCTCTTGCCACTGTAGCTTATTTTAATATGGTCTATATGCCTGCTAGTTGGGTGATGCGTATTATGACATGGTTGGATATGGTTGATACTAGTTTGTCTGGTTTTAAGCTAAAAGACTGTGTTATGTATGCATCAGCTGTAGTGTTACTAATCCTTATGACAGCAAGAACTGTGTATGATGATGGTGCTAGGAGAGTGTGGACACTTATGAATGTCTTGACACTCGTTTATAAAGTTTATTATGGTAATGCTTTAGATCAAGCCATTTCCATGTGGGCTCTTATAATCTCTGTTACTTCTAACTACTCAGGTGTAGTTACAACTGTCATGTTTTTGGCCAGAGGTATTGTTTTTATGTGTGTTGAGTATTGCCCTATTTTCTTCATAACTGGTAATACACTTCAGTGTATAATGCTAGTTTATTGTTTCTTAGGCTATTTTTGTACTTGTTACTTTGGCCTCTTTTGTTTACTCAACCGCTACTTTAGACTGACTCTTGGTGTTTATGATTACTTAGTTTCTACACAGGAGTTTAGATATATGAATTCACAGGGACTACTCCCACCCAAGAATAGCATAGATGCCTTCAAACTCAACATTAAATTGTTGGGTGTTGGTGGCAAACCTTGTATCAAAGTAGCCACTGTACAGTCTAAAATGTCAGATGTAAAGTGCACATCAGTAGTCTTACTCTCAGTTTTGCAACAACTCAGAGTAGAATCATCATCTAAATTGTGGGCTCAATGTGTCCAGTTACACAATGACATTCTCTTAGCTAAAGATACTACTGAAGCCTTTGAAAAAATGGTTTCACTACTTTCTGTTTTGCTTTCCATGCAGGGTGCTGTAGACATAAACAAGCTTTGTGAAGAAATGCTGGACAACAGGGCAACCTTACAAGCTATAGCCTCAGAGTTTAGTTCCCTTCCATCATATGCAGCTTTTGCTACTGCTCAAGAAGCTTATGAGCAGGCTGTTGCTAATGGTGATTCTGAAGTTGTTCTTAAAAAGTTGAAGAAGTCTTTGAATGTGGCTAAATCTGAATTTGACCGTGATGCAGCCATGCAACGTAAGTTGGAAAAGATGGCTGATCAAGCTATGACCCAAATGTATAAACAGGCTAGATCTGAGGACAAGAGGGCAAAAGTTACTAGTGCTATGCAGACAATGCTTTTCACTATGCTTAGAAAGTTGGATAATGATGCACTCAACAACATTATCAACAATGCAAGAGATGGTTGTGTTCCCTTGAACATAATACCTCTTACAACAGCAGCCAAACTAATGGTTGTCATACCAGACTATAACACATATAAAAATACGTGTGATGGTACAACATTTACTTATGCATCAGCATTGTGGGAAATCCAACAGGTTGTAGATGCAGATAGTAAAATTGTTCAACTTAGTGAAATTAGTATGGACAATTCACCTAATTTAGCATGGCCTCTTATTGTAACAGCTTTAAGGGCCAATTCTGCTGTCAAATTACAGAATAATGAGCTTAGTCCTGTTGCACTACGACAGATGTCTTGTGCTGCCGGTACTACACAAACTGCTTGCACTGATGACAATGCGTTAGCTTACTACAACACAACAAAGGGAGGTAGGTTTGTACTTGCACTGTTATCCGATTTACAGGATTTGAAATGGGCTAGATTCCCTAAGAGTGATGGAACTGGTACTATCTATACAGAACTGGAACCACCTTGTAGGTTTGTTACAGACACACCTAAAGGTCCTAAAGTGAAGTATTTATACTTTATTAAAGGATTAAACAACCTAAATAGAGGTATGGTACTTGGTAGTTTAGCTGCCACAGTACGTCTACAAGCTGGTAATGCAACAGAAGTGCCTGCCAATTCAACTGTATTATCTTTCTGTGCTTTTGCTGTAGATGCTGCTAAAGCTTACAAAGATTATCTAGCTAGTGGGGGACAACCAATCACTAATTGTGTTAAGATGTTGTGTACACACACTGGTACTGGTCAGGCAATAACAGTTACACCGGAAGCCAATATGGATCAAGAATCCTTTGGTGGTGCATCGTGTTGTCTGTACTGCCGTTGCCACATAGATCATCCAAATCCTAAAGGATTTTGTGACTTAAAAGGTAAGTATGTACAAATACCTACAACTTGTGCTAATGACCCTGTGGGTTTTACACTTAAAAACACAGTCTGTACCGTCTGCGGTATGTGGAAAGGTTATGGCTGTAGTTGTGATCAACTCCGCGAACCCATGCTTCAGTCAGCTGATGCACAATCGTTTTTAAACGGGTTTGCGGTGTAAGTGCAGCCCGTCTTACACCGTGCGGCACAGGCACTAGTACTGATGTCGTATACAGGGCTTTTGACATCTACAATGATAAAGTAGCTGGTTTTGCTAAATTCCTAAAAACTAATTGTTGTCGCTTCCAAGAAAAGGACGAAGATGACAATTTAATTGATTCTTACTTTGTAGTTAAGAGACACACTTTCTCTAACTACCAACATGAAGAAACAATTTATAATTTACTTAAGGATTGTCCAGCTGTTGTTAAACATGACTTCTTTAAGTTTAGAATAGACGGTGACATGGTACCACATATATCACGTCAACGTCTTACTAAATACACAATGGCAGACCTCGTCTATGCTTTAAGGCATTTTGATGAAGGTAATTGTGACACATTAAAAGAAATACTTGTCACATACAATTGTTGTGATGATGATTATTTCAATAAAAAGGACTGGTATGATTTTGTAGAAAACCCAGATATATTACGCGTATACGCCAACTTAGGTGAACGTGTACGCCAAGCTTTGTTAAAAACAGTACAATTCTGTGATGCCATGCGAAATGCTGGTATTGTTGGTGTACTGACATTAGATAATCAAGATCTCAATGGTAACTGGTATGATTTCGGTGATTTCATACAAACCACGCCAGGTAGTGGAGTTCCTGTTGTAGATTCTTATTATTCATTGTTAATGCCTATATTAACCTTGACCAGGGCTTTAACTGCAGAGTCACATGTTGACACTGACTTAACAAAGCCTTACATTAAGTGGGATTTGTTAAAATATGACTTCACGGAAGAGAGGTTAAAACTCTTTGACCGTTATTTTAAATATTGGGATCAGACATACCACCCAAATTGTGTTAACTGTTTGGATGACAGATGCATTCTGCATTGTGCAAACTTTAATGTTTTATTCTCTACAGTGTTCCCACCTACAAGTTTTGGACCACTAGTGAGAAAAATATTTGTTGATGGTGTTCCATTTGTAGTTTCAACTGGATACCACTTCAGAGAGCTAGGTGTTGTACATAATCAGGATGTAAACTTACATAGCTCTAGACTTAGTTTTAAGGAATTACTTGTGTATGCTGCTGACCCTGCTATGCACGCTGCTTCTGGTAATCTATTACTAGATAAACGCACTACGTGCTTTTCAGTAGCTGCACTTACTAACAATGTTGCTTTTCAAACTGTCAAACCCGGTAATTTTAACAAAGACTTCTATGACTTTGCTGTGTCTAAGGGTTTCTTTAAGGAAGGAAGTTCTGTTGAATTAAAACACTTCTTCTTTGCTCAGGATGGTAATGCTGCTATCAGCGATTATGACTACTATCGTTATAATCTACCAACAATGTGTGATATCAGACAACTACTATTTGTAGTTGAAGTTGTTGATAAGTACTTTGATTGTTACGATGGTGGCTGTATTAATGCTAACCAAGTCATCGTCAACAACCTAGACAAATCAGCTGGTTTTCCATTTAATAAATGGGGTAAGGCTAGACTTTATTATGATTCAATGAGTTATGAGGATCAAGATGCACTTTTCGCATATACAAAACGTAATGTCATCCCTACTATAACTCAAATGAATCTTAAGTATGCCATTAGTGCAAAGAATAGAGCTCGCACCGTAGCTGGTGTCTCTATCTGTAGTACTATGACCAATAGACAGTTTCATCAAAAATTATTGAAATCAATAGCCGCCACTAGAGGAGCTACTGTAGTAATTGGAACAAGCAAATTCTATGGTGGTTGGCACAACATGTTAAAAACTGTTTATAGTGATGTAGAAAACCCTCACCTTATGGGTTGGGATTATCCTAAATGTGATAGAGCCATGCCTAACATGCTTAGAATTATGGCCTCACTTGTTCTTGCTCGCAAACATACAACGTGTTGTAGCTTGTCACACCGTTTCTATAGATTAGCTAATGAGTGTGCTCAAGTATTGAGTGAAATGGTCATGTGTGGCGGTTCACTATATGTTAAACCAGGTGGAACCTCATCAGGAGATGCCACAACTGCTTATGCTAATAGTGTTTTTAACATTTGTCAAGCTGTCACGGCCAATGTTAATGCACTTTTATCTACTGATGGTAACAAAATTGCCGATAAGTATGTCCGCAATTTACAACACAGACTTTATGAGTGTCTCTATAGAAATAGAGATGTTGACACAGACTTTGTGAATGAGTTTTACGCATATTTGCGTAAACATTTCTCAATGATGATACTCTCTGACGATGCTGTTGTGTGTTTCAATAGCACTTATGCATCTCAAGGTCTAGTGGCTAGCATAAAGAACTTTAAGTCAGTTCTTTATTATCAAAACAATGTTTTTATGTCTGAAGCAAAATGTTGGACTGAGACTGACCTTACTAAAGGACCTCATGAATTTTGCTCTCAACATACAATGCTAGTTAAACAGGGTGATGATTATGTGTACCTTCCTTACCCAGATCCATCAAGAATCCTAGGGGCCGGCTGTTTTGTAGATGATATCGTAAAAACAGATGGTACACTTATGATTGAACGGTTCGTGTCTTTAGCTATAGATGCTTACCCACTTACTAAACATCCTAATCAGGAGTATGCTGATGTCTTTCATTTGTACTTACAATACATAAGAAAGCTACATGATGAGTTAACAGGACACATGTTAGACATGTATTCTGTTATGCTTACTAATGATAACACTTCAAGGTATTGGGAACCTGAGTTTTATGAGGCTATGTACACACCGCATACAGTCTTACAGGCTGTTGGGGCTTGTGTTCTTTGCAATTCACAGACTTCATTAAGATGTGGTGCTTGCATACGTAGACCATTCTTATGTTGTAAATGCTGTTACGACCATGTCATATCAACATCACATAAATTAGTCTTGTCTGTTAATCCGTATGTTTGCAATGCTCCAGGTTGTGATGTCACAGATGTGACTCAACTTTACTTAGGAGGTATGAGCTATTATTGTAAATCACATAAACCACCCATTAGTTTTCCATTGTGTGCTAATGGACAAGTTTTTGGTTTATATAAAAATACATGTGTTGGTAGCGATAATGTTACTGACTTTAATGCAATTGCAACATGTGACTGGACAAATGCTGGTGATTACATTTTAGCTAACACCTGTACTGAAAGACTCAAGCTTTTTGCAGCAGAAACGCTCAAAGCTACTGAGGAGACATTTAAACTGTCTTATGGTATTGCTACTGTACGTGAAGTGCTGTCTGACAGAGAATTACATCTTTCATGGGAAGTTGGTAAACCTAGACCACCACTTAACCGAAATTATGTCTTTACTGGTTATCGTGTAACTAAAAACAGTAAAGTACAAATAGGAGAGTACACCTTTGAAAAAGGTGACTATGGTGATGCTGTTGTTTACCGAGGTACAACAACTTACAAATTAAATGTTGGTGATTATTTTGTGCTGACATCACATACAGTAATGCCATTAAGTGCACCTACACTAGTGCCACAAGAGCACTATGTTAGAATTACTGGCTTATACCCAACACTCAATATCTCAGATGAGTTTTCTAGCAATGTTGCAAATTATCAAAAGGTTGGTATGCAAAAGTATTCTACACTCCAGGGACCACCTGGTACTGGTAAGAGTCATTTTGCTATTGGCCTAGCTCTCTACTACCCTTCTGCTCGCATAGTGTATACAGCTTGCTCTCATGCCGCTGTTGATGCACTATGTGAGAAGGCATTAAAATATTTGCCTATAGATAAATGTAGTAGAATTATACCTGCACGTGCTCGTGTAGAGTGTTTTGATAAATTCAAAGTGAATTCAACATTAGAACAGTATGTCTTTTGTACTGTAAATGCATTGCCTGAGACGACAGCAGATATAGTTGTCTTTGATGAAATTTCAATGGCCACAAATTATGATTTGAGTGTTGTCAATGCCAGATTACGTGCTAAGCACTATGTGTACATTGGCGACCCTGCTCAATTACCTGCACCACGCACATTGCTAACTAAGGGCACACTAGAACCAGAATATTTCAATTCAGTGTGTAGACTTATGAAAACTATAGGTCCAGACATGTTCCTCGGAACTTGTCGGCGTTGTCCTGCTGAAATTGTTGACACTGTGAGTGCTTTGGTTTATGATAATAAGCTTAAAGCACATAAAGACAAATCAGCTCAATGCTTTAAAATGTTTTATAAGGGTGTTATCACGCATGATGTTTCATCTGCAATTAACAGGCCACAAATAGGCGTGGTAAGAGAATTCCTTACACGTAACCCTGCTTGGAGAAAAGCTGTCTTTATTTCACCTTATAATTCACAGAATGCTGTAGCCTCAAAGATTTTGGGACTACCAACTCAAACTGTTGATTCATCACAGGGCTCAGAATATGACTATGTCATATTCACTCAAACCACTGAAACAGCTCACTCTTGTAATGTAAACAGATTTAATGTTGCTATTACCAGAGCAAAAGTAGGCATACTTTGCATAATGTCTGATAGAGACCTTTATGACAAGTTGCAATTTACAAGTCTTGAAATTCCACGTAGGAATGTGGCAACTTTACAAGCTGAAAATGTAACAGGACTCTTTAAAGATTGTAGTAAGGTAATCACTGGGTTACATCCTACACAGGCACCTACACACCTCAGTGTTGACACTAAATTCAAAACTGAAGGTTTATGTGTTGACATACCTGGCATACCTAAGGACATGACCTATAGAAGACTCATCTCTATGATGGGTTTTAAAATGAATTATCAAGTTAATGGTTACCCTAACATGTTTATCACCCGCGAAGAAGCTATAAGACATGTACGTGCATGGATTGGCTTCGATGTCGAGGGGTGTCATGCTACTAGAGAAGCTGTTGGTACCAATTTACCTTTACAGCTAGGTTTTTCTACAGGTGTTAACCTAGTTGCTGTACCTACAGGTTATGTTGATACACCTAATAATACAGATTTTTCCAGAGTTAGTGCTAAACCACCGCCTGGAGATCAATTTAAACACCTCATACCACTTATGTACAAAGGACTTCCTTGGAATGTAGTGCGTATAAAGATTGTACAAATGTTAAGTGACACACTTAAAAATCTCTCTGACAGAGTCGTATTTGTCTTATGGGCACATGGCTTTGAGTTGACATCTATGAAGTATTTTGTGAAAATAGGACCTGAGCGCACCTGTTGTCTATGTGATAGACGTGCCACATGCTTTTCCACTGCTTCAGACACTTATGCCTGTTGGCATCATTCTATTGGATTTGATTACGTCTATAATCCGTTTATGATTGATGTTCAACAATGGGGTTTTACAGGTAACCTACAAAGCAACCATGATCTGTATTGTCAAGTCCATGGTAATGCACATGTAGCTAGTTGTGATGCAATCATGACTAGGTGTCTAGCTGTCCACGAGTGCTTTGTTAAGCGTGTTGACTGGACTATTGAATATCCTATAATTGGTGATGAACTGAAGATTAATGCGGCTTGTAGAAAGGTTCAACACATGGTTGTTAAAGCTGCATTATTAGCAGACAAATTCCCAGTTCTTCACGACATTGGTAACCCTAAAGCTATTAAGTGTGTACCTCAAGCTGATGTAGAATGGAAGTTCTATGATGCACAGCCTTGTAGTGACAAAGCTTATAAAATAGAAGAATTATTCTATTCTTATGCCACACATTCTGACAAATTCACAGATGGTGTATGCCTATTTTGGAATTGCAATGTCGATAGATATCCTGCTAATTCCATTGTTTGTAGATTTGACACTAGAGTGCTATCTAACCTTAACTTGCCTGGTTGTGATGGTGGCAGTTTGTATGTAAATAAACATGCATTCCACACACCAGCTTTTGATAAAAGTGCTTTTGTTAATTTAAAACAATTACCATTTTTCTATTACTCTGACAGTCCATGTGAGTCTCATGGAAAACAAGTAGTGTCAGATATAGATTATGTACCACTAAAGTCTGCTACGTGTATAACACGTTGCAATTTAGGTGGTGCTGTCTGTAGACATCATGCTAATGAGTACAGATTGTATCTCGATGCTTATAACATGATGATCTCAGCTGGCTTTAGCTTGTGGGTTTACAAACAATTTGATACTTATAACCTCTGGAACACTTTTACAAGACTTCAGAGTTTAGAAAATGTGGCTTTTAATGTTGTAAATAAGGGACACTTTGATGGACAACAGGGTGAAGTACCAGTTTCTATCATTAATAACACTGTTTACACAAAAGTTGATGGTGTTGATGTAGAATTGTTTGAAAATAAAACAACATTACCTGTTAATGTAGCATTTGAGCTTTGGGCTAAGCGCAACATTAAACCAGTACCAGAGGTGAAAATACTCAATAATTTGGGTGTGGACATTGCTGCTAATACTGTGATCTGGGACTACAAAAGAGATGCTCCAGCACATATATCTACTATTGGTGTTTGTTCTATGACTGACATAGCCAAGAAACCAACTGAAACGATTTGTGCACCACTCACTGTCTTTTTTGATGGTAGAGTTGATGGTCAAGTAGACTTATTTAGAAATGCCCGTAATGGTGTTCTTATTACAGAAGGTAGTGTTAAAGGTTTACAACCATCTGTAGGTCCCAAACAAGCTAGTCTTAATGGAGTCACATTAATTGGAGAAGCCGTAAAAACACAGTTCAATTATTATAAGAAAGTTGATGGTGTTGTCCAACAATTACCTGAAACTTACTTTACTCAGAGTAGAAATTTACAAGAATTTAAACCCAGGAGTCAAATGGAAATTGATTTCTTAGAATTAGCTATGGATGAATTCATTGAACGGTATAAATTAGAAGGCTATGCCTTCGAACATATCGTTTATGGAGATTTTAGTCATAGTCAGTTAGGTGGTTTACATCTACTGATTGGACTAGCTAAACGTTTTAAGGAATCACCTTTTGAATTAGAAGATTTTATTCCTATGGACAGTACAGTTAAAAACTATTTCATAACAGATGCGCAAACAGGTTCATCTAAGTGTGTGTGTTCTGTTATTGATTTATTACTTGATGATTTTGTTGAAATAATAAAATCCCAAGATTTATCTGTAGTTTCTAAGGTTGTCAAAGTGACTATTGACTATACAGAAATTTCATTTATGCTTTGGTGTAAAGATGGCCATGTAGAAACATTTTACCCAAAATTACAATCTAGTCAAGCGTGGCAACCGGGTGTTGCTATGCCTAATCTTTACAAAATGCAAAGAATGCTATTAGAAAAGTGTGACCTTCAAAATTATGGTGATAGTGCAACATTACCTAAAGGCATAATGATGAATGTCGCAAAATATACTCAACTGTGTCAATATTTAAACACATTAACATTAGCTGTACCCTATAATATGAGAGTTATACATTTTGGTGCTGGTTCTGATAAAGGAGTTGCACCAGGTACAGCTGTTTTAAGACAGTGGTTGCCTACGGGTACGCTGCTTGTCGATTCAGATCTTAATGACTTTGTCTCTGATGCAGATTCAACTTTGATTGGTGATTGTGCAACTGTACATACAGCTAATAAATGGGATCTCATTATTAGTGATATGTACGACCCTAAGACTAAAAATGTTACAAAAGAAAATGACTCTAAAGAGGGTTTTTTCACTTACATTTGTGGGTTTATACAACAAAAGCTAGCTCTTGGAGGTTCCGTGGCTATAAAGATAACAGAACATTCTTGGAATGCTGATCTTTATAAGCTCATGGGACACTTCGCATGGTGGACAGCCTTTGTTACTAATGTGAATGCGTCATCATCTGAAGCATTTTTAATTGGATGTAATTATCTTGGCAAACCACGCGAACAAATAGATGGTTATGTCATGCATGCAAATTACATATTTTGGAGGAATACAAATCCAATTCAGTTGTCTTCCTATTCTTTATTTGACATGAGTAAATTTCCCCTTAAATTAAGGGGTACTGCTGTTATGTCTTTAAAAGAAGGTCAAATCAATGATATGATTTTATCTCTTCTTAGTAAAGGTAGACTTATAATTAGAGAAAACAACAGAGTTGTTATTTCTAGTGATGTTCTTGTTAACAACTAAACGAACAATGTTTGTTTTTCTTGTTTTATTGCCACTAGTCTCTAGTCAGTGTGTTAATCTTACAACCAGAACTCAATTACCCCCTGCATACACTAATTCTTTCACACGTGGTGTTTATTACCCTGACAAAGTTTTCAGATCCTCAGTTTTACATTCAACTCAGGACTTGTTCTTACCTTTCTTTTCCAATGTTACTTGGTTCCATGCTATACATGTCTCTGGGACCAATGGTACTAAGAGGTTTGATAACCCTGTCCTACCATTTAATGATGGTGTTTATTTTGCTTCCACTGAGAAGTCTAACATAATAAGAGGCTGGATTTTTGGTACTACTTTAGATTCGAAGACCCAGTCCCTACTTATTGTTAATAACGCTACTAATGTTGTTATTAAAGTCTGTGAATTTCAATTTTGTAATGATCCATTTTTGGGTGTTTATTACCACAAAAACAACAAAAGTTGGATGGAAAGTGAGTTCAGAGTTTATTCTAGTGCGAATAATTGCACTTTTGAATATGTCTCTCAGCCTTTTCTTATGGACCTTGAAGGAAAACAGGGTAATTTCAAAAATCTTAGGGAATTTGTGTTTAAGAATATTGATGGTTATTTTAAAATATATTCTAAGCACACGCCTATTAATTTAGTGCGTGATCTCCCTCAGGGTTTTTCGGCTTTAGAACCATTGGTAGATTTGCCAATAGGTATTAACATCACTAGGTTTCAAACTTTACTTGCTTTACATAGAAGTTATTTGACTCCTGGTGATTCTTCTTCAGGTTGGACAGCTGGTGCTGCAGCTTATTATGTGGGTTATCTTCAACCTAGGACTTTTCTATTAAAATATAATGAAAATGGAACCATTACAGATGCTGTAGACTGTGCACTTGACCCTCTCTCAGAAACAAAGTGTACGTTGAAATCCTTCACTGTAGAAAAAGGAATCTATCAAACTTCTAACTTTAGAGTCCAACCAACAGAATCTATTGTTAGATTTCCTAATATTACAAACTTGTGCCCTTTTGGTGAAGTTTTTAACGCCACCAGATTTGCATCTGTTTATGCTTGGAACAGGAAGAGAATCAGCAACTGTGTTGCTGATTATTCTGTCCTATATAATTCCGCATCATTTTCCACTTTTAAGTGTTATGGAGTGTCTCCTACTAAATTAAATGATCTCTGCTTTACTAATGTCTATGCAGATTCATTTGTAATTAGAGGTGATGAAGTCAGACAAATCGCTCCAGGGCAAACTGGAAAGATTGCTGATTATAATTATAAATTACCAGATGATTTTACAGGCTGCGTTATAGCTTGGAATTCTAACAATCTTGATTCTAAGGTTGGTGGTAATTATAATTACCTGTATAGATTGTTTAGGAAGTCTAATCTCAAACCTTTTGAGAGAGATATTTCAACTGAAATCTATCAGGCCGGTAGCACACCTTGTAATGGTGTTGAAGGTTTTAATTGTTACTTTCCTTTACAATCATATGGTTTCCAACCCACTAATGGTGTTGGTTACCAACCATACAGAGTAGTAGTACTTTCTTTTGAACTTCTACATGCACCAGCAACTGTTTGTGGACCTAAAAAGTCTACTAATTTGGTTAAAAACAAATGTGTCAATTTCAACTTCAATGGTTTAACAGGCACAGGTGTTCTTACTGAGTCTAACAAAAAGTTTCTGCCTTTCCAACAATTTGGCAGAGACATTGCTGACACTACTGATGCTGTCCGTGATCCACAGACACTTGAGATTCTTGACATTACACCATGTTCTTTTGGTGGTGTCAGTGTTATAACACCAGGAACAAATACTTCTAACCAGGTTGCTGTTCTTTATCAGGATGTTAACTGCACAGAAGTCCCTGTTGCTATTCATGCAGATCAACTTACTCCTACTTGGCGTGTTTATTCTACAGGTTCTAATGTTTTTCAAACACGTGCAGGCTGTTTAATAGGGGCTGAACATGTCAACAACTCATATGAGTGTGACATACCCATTGGTGCAGGTATATGCGCTAGTTATCAGACTCAGACTAATTCTCCTCGGCGGGCACGTAGTGTAGCTAGTCAATCCATCATTGCCTACACTATGTCACTTGGTGCAGAAAATTCAGTTGCTTACTCTAATAACTCTATTGCCATACCCACAAATTTTACTATTAGTGTTACCACAGAAATTCTACCAGTGTCTATGACCAAGACATCAGTAGATTGTACAATGTACATTTGTGGTGATTCAACTGAATGCAGCAATCTTTTGTTGCAATATGGCAGTTTTTGTACACAATTAAACCGTGCTTTAACTGGAATAGCTGTTGAACAAGACAAAAACACCCAAGAAGTTTTTGCACAAGTCAAACAAATTTATAAAACACCACCAATTAAAGATTTTGGTGGTTTTAATTTTTCACAAATATTACCAGATCCATCAAAACCAAGCAAGAGGTCATTTATTGAAGATCTACTTTTCAACAAAGTGACACTTGCAGATGCTGGCTTCATCAAACAATATGGTGATTGCCTTGGTGATATTGCTGCTAGAGACCTCATTTGTGCACAAAAGTTTAACGGCCTTACTGTTTTGCCACCTTTGCTCACAGATGAAATGATTGCTCAATACACTTCTGCACTGTTAGCGGGTACAATCACTTCTGGTTGGACCTTTGGTGCAGGTGCTGCATTACAAATACCATTTGCTATGCAAATGGCTTATAGGTTTAATGGTATTGGAGTTACACAGAATGTTCTCTATGAGAACCAAAAATTGATTGCCAACCAATTTAATAGTGCTATTGGCAAAATTCAAGACTCACTTTCTTCCACAGCAAGTGCACTTGGAAAACTTCAAGATGTGGTCAACCAAAATGCACAAGCTTTAAACACGCTTGTTAAACAACTTAGCTCCAATTTTGGTGCAATTTCAAGTGTTTTAAATGATATCCTTTCACGTCTTGACAAAGTTGAGGCTGAAGTGCAAATTGATAGGTTGATCACAGGCAGACTTCAAAGTTTGCAGACATATGTGACTCAACAATTAATTAGAGCTGCAGAAATCAGAGCTTCTGCTAATCTTGCTGCTACTAAAATGTCAGAGTGTGTACTTGGACAATCAAAAAGAGTTGATTTTTGTGGAAWGGGCTATCATCTTATGTCCTTCCCTCAGTCAGCACCTCATGGTGTAGTCTTCTTGCATGTGACTTATGTCCCTGCACAAGAAAAGAACTTCACAACTGCTCCTGCCATTTGTCATGATGGAAAAGCACACTTTCCTCGTGAAGGTGTCTTTGTTTCAAATGGCACACACTGGTTTGTAACACAAAGGAATTTTTATGAACCACAAATCATTACTACAGACAACACATTTGTGTCTGGTAACTGTGATGTTGTAATAGGAATTGTCAACAACACAGTTTATGATCCTTTGCAACCTGAATTAGACTCATTCAAGGAGGAGTTAGATAAATATTTTAAGAATCATACATCACCAGATGTTGATTTAGGTGACATCTCTGGCATTAATGCTTCAGTTGTAAACATTCAAAAAGAAATTGACCGCCTCAATGAGGTTGCCAAGAATTTAAATGAATCTCTCATCGATCTCCAAGAACTTGGAAAGTATGAGCAGTATATAAAATGGCCATGGTACATTTGGCTAGGTTTTATAGNNNNNNNNNNNNNCATAGTAATGGTGACAATTATGCTTTGCTGTATGACCAGTTGCTGTAGTTGTCTCAAGGGCTGTTGTTCTTGTGGATCCTGCYGCAAATTTGATGRAGACGACTCTGAGCCAGTGCTCAAAGGAGTCAAATTACATTACACATAAACGAACTTATGGATTTGTTTATGAGAATCTTCACAATTGGAACTGTAACTTTGAAGCAAGGTGAAATCAAGGATGCTACTCCTTCAGATTTTGTTCGCGCTACTGCAACGATACCGATACAAGCCTCACTCCCTTTCGGATGGCTTATTGTTGGCGTTGCACTTCTTGCTGTTTTTCAGAGCGCTTCCAAAATCATAACCCTCAAAAAGAGATGGCAACTAGCACTCTCCAAGGGTGTTCACTTTGTTTGCAACTTGCTGTTGTTGTTTGTAACAGTTTACTCACACCTTTTGCTCGTTGCTGCTGGCCTTGAAGCCCCTTTTCTCTATCTTTATGCTTTAGTCTACTTCTTGCAGAGTATAAACTTTGTAAGAATAATAATGAGGCTTTGGCTTTGCTGGAAATGCCGTTCCAAAAACCCATTACTTTATGATGCCAACTATTTTCTTTGCTGGCATACTAATTGTTACGACTATTGTATACCTTACAATAGTGTAACTTCTTCAATTGTCATTACTTCAGGTGATGGCACAACAAGTCCTATTTCTGAACATGACTACCAGATTGGTGGTTATACTGAAAAATGGGAATCTGGAGTAAAAGACTGTGTTGTATTACACAGTTACTTCACTTCAGACTATTACCAGCTGTACTCAACTCAATTGAGTACAGACACTGGTGTTGAACATGTTACCTTCTTCATCTACAATAAAATTGTTGATGAGCCTGAAGAACATGTCCAAATTCACACAATCGACGGTTCATCCGGAGTTGTTAATCCAGTAATGGAACCAATTTATGATGAACCGACGACGACTACTAGCGTGCCTTTGTAAGCACAAGCTGATGAGTACGAACTTATGTACTCATTCGTTTCGGAAGAGACAGGTACGTTAATAGTTAATAGCGTACTTCTTTTTCTTGCTTTCGTGGTATTCTTGCTAGTTACACTAGCCATCCTTACTGCGCTTCGATTGTGTGCGTACTGCTGCAATATTGTTAACGTGAGTCTTGTAAAACCTTCTTTTTACGTTTACTCTCGTGTTAAAAATCTGAATTCTTCTAGAGTTCCTGATCTTCTGGTCTAAACGAACTAAATATTATATTAGTTTTTCTGTTTGGAACTTTAATTTTAGCCATGGCAGATTCCAACGGTACTATTACCGTTGAAGAGCTTAAAAAGCTCCTTGAACAATGGAACCTAGTAATAGGTTTCCTATTCCTTACATGGATTTGTCTTCTACAATTTGCCTATGCCAACAGGAATAGGTTTTTGTATATAATTAAGTTAATTTTCCTCTGGCTGTTATGGCCAGTAACTTTAGCTTGTTTTGTGCTTGCTGCTGTTTACAGAATAAATTGGATCACCGGTGGAATTGCTATCGCAATGGCTTGTCTTGTAGGCTTGATGTGGCTCAGCTACTTCATTGCTTCTTTCAGACTGTTTGCGCGTACGCGTTCCATGTGGTCATTCAATCCAGAAACTAACATTCTTCTCAACGTGCCACTCCATGGCACTATTCTGACCAGACCGCTTCTAGAAAGTGAACTCGTAATCGGAGCTGTGATCCTTCGTGGACATCTTCGTATTGCTGGACACCATCTAGGACGCTGTGACATCAAGGACCTGCCTAAAGAAATCACTGTTGCTACATCACGAACGCTTTCTTATTA-----------------------------------CAAATTGGGAGCTTCGCAGCGTGTAGCAGGTGACTCAGGTTTTGCTGCATACAGTCGCTACAGGATTGGCAACTATAAATTAAACACAGACCATTCCAGTAGCAGTGACAATATTGCTTTGCTTGTACAGTAAGTGACAACAGATGTTTCATCTCGTTGACTTTCAGGTTACTATAGCAGAGATATTACTAATTATTATGAGGACTTTTAAAGTTTCCATTTGGAATCTTGATTACATCATAAACCTCATAATTAAAAATTTATCTAAGTCACTAACTGAGAATAAATATTCTCAATTAGATGAAGAGCAACCAATGGAGATTGATTAAACGAACATGAAAATTATTCTTTTCTTGGCACTGATAACACTCGCTACTTGTGAGCTTTATCACTACCAAGAGTGTGTTAGAGGTACAACAGTACTTTTAAAAGAACCTTGCTCTTCTGGAACAT----ACGAGGGCAATTCACCATTTCATCCTCTAGCTGATAACAAATTTGCACTGACTTGCTTTAGCACTCAATTTGCTTTTGCTTGTCCTGACGGCGTAAAACACGTCTATCAGTTACGTGCCAGATCAGTTTCACCTAAACTGTTCATCAGACAAGAGGAAGTTCAAGAACTTTACTCTCCAATTTTTCTTATTGTTGCGGCAATAGTGTTTATAACACTTTGCTTCACACTCAAAAGAAAGACAGAATGATTGAACTTTCATTAATTGACTTCTATTTGTGCTTTTTAGCCTTTCTGCTATTCCTTGTTTTAATTATGCTTATTATCTTTTGGTTCTCACTTGAACTGCAAGATCATAATGAAACTTGTCACGCCTAAACGAACATGAAATTTCTTGTTTTCTTAGGAATCATCACAACTGTAGCTGCATTTCACCAAGAATGTAGTTTACAGTCATGTACTCAACATCAACCATATGTAGTTGATGACCCGTGTCCTATTCACTTCTATTCTAAATGGTATATTAGAGTAGGAGCTAGAAAATCAGCACCTTTAATTGAATTGTGCGTGGATGAGGCTGGTTCTAAATCACCCATTCAGTACATCGATATCGGTAATTATACAGTTTCCTGTTTACCTTTTACAATTAATTGCCAGGAACCTAAATTGGGTAGTCTTGTAGTGCGTTGTTCGTTCTATGAAGACTTTTTAGAGTATCATGACGTTCGTGTTGTTTTAGATTTCATCTAAACGAACAAACTAAAATGTCTGATAATGGACCCCAAAATCAGCGAAATGCACTCCGCATTACGTTTGGTGGACCCTCAGATTCAACTGGCAGTAACCAGAATGGAGAACGCAGTGGGGCGCGATCAAAACAACGTCGGCCCCAAGGTTTACCCAATAATACTGCGTCTTGGTTCACCGCTCTCACTCAACATGGCAAGGAAGACCTTAAATTCCCTCGAGGACAAGGCGTTCCAATTAACACCAATAGCAGTCCAGATGACCAAATTGGCTACTACCGAAGAGCTACCAGACGAATTCGTGGTGGTGACGGTAAAATGAAAGATCTCAGTCCAAGATGGTATTTCTACTACCTAGGAACTGGGCCAGAAGCTGGACTTCCCTATGGTGCTAACAAAGACGGCATCATATGGGTTGCAACTGAGGGAGCCTTGAATACACCAAAAGATCACATTGGCACCCGCAATCCTGCTAACAATGCTGCAATCGTGCTACAACTTCCTCAAGGAACAACATTGCCAAAAGGCTTCTACGCAGAAGGGAGCAGAGGCGGCAGTCAAGCCTCTTCTCGTTCCTCATCACGTAGTCGCAACAGTTCAAGAAATTCAACTCCAGGCAGCAGTAGGGGAACTTCTCCTGCTAGAATGGCTGGCAATGGCGGTGATGCTGCTCTTGCTTTGCTGCTGCTTGACAGATTGAACCAGCTTGAGAGCAAAATGTCTGGTAAAGGCCAACAACAACAAGGCCAAACTGTCACTAAGAAATCTGCTGCTGAGGCTTCTAAGAAGCCTCGGCAAAAACGTACTGCCACTAAAGCATACAATGTAACACAAGCTTTCGGCAGACGTGGTCCAGAACAAACCCAAGGAAATTTTGGGGACCAGGAACTAATCAGACAAGGAACTGATTACAAACATTGGCCGCAAATTGCACAATTTGCCCCCAGCGCTTCAGCGTTCTTCGGAATGTCGCGCATTGGCATGGAAGTCACACCTTCGGGAACGTGGTTGACCTACACAGGTGCCATCAAATTGGATGACAAAGATCCAAATTTCAAAGATCAAGTCATTTTGCTGAATAAGCATATTGACGCATACAAAACATTCCCACCAACAGAGCCTAAAAAGGACAAAAAGAAGAAGGCTGATGAAACTCAAGCCTTACCGCAGAGACAGAAGAAACAGCAAACTGTGACTCTTCTTCCTGCTGCAGATTTGGATGATTTCTCCAAACAATTGCAACAATCCATGAGCAGTGCTGACTCAACTCAGGCCTAAACTCATGCAGACCACACAAGGCAGATGGGCTATATAAACGTTTTCGCTTTTCCGTTTACGATATATAGTCTACTCTTGTGCAGAATGAATTCTCGTAACTACATAGCACAAGTAGATGTAGTTAACTTTAATCTCACATAGCAATCTTTAATCAGTGTGT-----------------------------------------------------------------------------------------------------------------------------------------------------------------------------------------AACATTAGGGAGGACTTGAAAGAGCCACCACATTTTCACCGAGG-------------------------------------------------------------------------------------------------------------------------------CCACGCGGAGTACGATCGAGTGTACAGTGAACAA-----------------------------------------------------------------------------------TGCTAGGGAGAGCTGCCT------------------------------------------------------------------------------------ATATGGAAGAGCCCTAATGTGTAAAATTAATTTTAGTAGTGCTATCCCCATGTGATTTTAATAGCTTCTTAGGAGA-----------------------------------------------ATGACAAAAAAAAAAAAAAAAAAAAA-------------------------------------------------------------
		</sequence>
		<sequence>
			<taxon idref="hCoV-19/Brunei/5/2020|EPI_ISL_435677|2020-03-21"/>
[truncated: 45,755,257 more chars]
